# Supplementary material for: De Novo RNA Sequencing and Transcriptome Analysis of Sclerotium rolfsii Gene Expression during Sclerotium Development
Source: Genes (Basel). 2023 Dec 2;14(12):2170. doi: 10.3390/genes14122170 (PMC10743028; doi:10.3390/genes14122170)
Supplement: Supplementary file 1 [file genes-14-02170-s001.zip › Supplementary table.xlsx]

## Sheet: Table S1
Table S1 Specific primers for ten verified genes used for qRT-PCR
Gene ID	Gene name	Primer sequence (5’-3’)
	α-tubulin	F: GGTCAGGCTGGTGTCCAAATC
		R: GAGGATGTCTCGGAGAAGAATGTAC
Unigene0000287	HMOX1	F: CCAACAAACAAACTACAATGTCCCT
		R: TCTTCCTTATTAAGCTGGCCTCG
Unigene0026127	ALDH3A1	F: GGTCCATTCAACCTTCCTCTCAT
		R: CACTTGTTGCAGGCGTCTTTTC
Unigene0005404	SPCC1494.01	F: GACATCGCAGACCTTGCCTTC
		R:TCTATGAATGTTGTAATGCTCAATCTG
Unigene0024408	DUG3	F: ACCCGACGGAGCAACCAG
		R: ATGTCCCGAAGACGATGTAGTTG
Unigene0006586	con-6	F: TGGCGGTCACAGTCCGTATT
		R: TCGGAAGTCCTGGGGTTGG
Unigene0007500	PSD2	F: CAAGGCATTGGCGTTGAAGG
		R: GGAAGGGAGGAGGTCTGGG

## Sheet: Table S2
Table S2 The species distribution against Nr
Hypsizygus marmoreus	1142
Moniliophthora roreri MCA 2997	838
Fibulorhizoctonia sp. CBS 109695	763
Lentinula edodes	667
Rhizopogon vinicolor AM-OR11-026	473
Neolentinus lepideus HHB14362 ss-1	446
Stereum hirsutum FP-91666 SS1	433
Gloeophyllum trabeum ATCC 11539	415
Grifola frondosa	393
Plicaturopsis crispa FD-325 SS-3	391
Obba rivulosa	381
Punctularia strigosozonata HHB-11173 SS5	380
Termitomyces sp. J132	337
Schizophyllum commune H4-8	330
Trametes pubescens	318
Phlebia centrifuga	313
Leucoagaricus sp. SymC.cos	311
Laetiporus sulphureus 93-53	304
Coniophora puteana RWD-64-598 SS2	291
Daedalea quercina L-15889	270
Coprinopsis cinerea okayama7#130	247
Peniophora sp. CONT	239
Dichomitus squalens LYAD-421 SS1	227
Trametes versicolor FP-101664 SS1	219
Rhizoctonia solani AG-3 Rhs1AP	211
Mycena chlorophos	194
Rhizoctonia solani	193
Heterobasidion irregulare TC 32-1	162
Piloderma croceum F 1598	119
Magnaporthe oryzae 70-15	119
Laccaria bicolor S238N-H82	118
Schizopora paradoxa	117
Sanghuangporus baumii	115
Rhizoctonia solani 123E	112
Serpula lacrymans	103
Fomitiporia mediterranea MF3/22	93
Cylindrobasidium torrendii FP15055 ss-10	92
Mucor ambiguus	92
Sistotremastrum suecicum HHB10207 ss-3	86
Sistotremastrum niveocremeum HHB9708	77
Hydnomerulius pinastri MD-312	75
Gelatoporia subvermispora B	73
Fistulina hepatica ATCC 64428	72
Rhizoctonia solani AG-1 IA	67
Exidia glandulosa HHB12029	67
Rhizoctonia solani AG-1 IB	58
Jaapia argillacea MUCL 33604	57
Paxillus involutus ATCC 200175	57
Suillus luteus UH-Slu-Lm8-n1	49
Agaricus bisporus	43
Rhodotorula toruloides	40
Sphaerobolus stellatus SS14	40
Fomitopsis pinicola FP-58527 SS1	37
Auricularia subglabra TFB-10046 SS5	37
Calocera cornea HHB12733	36
Serendipita indica DSM 11827	34
Gymnopus luxurians FD-317 M1	33
Pleurotus ostreatus PC15	33
Athelia rolfsii	32
Beauveria bassiana D1-5	31
Rhizopogon vesiculosus	31
Phanerochaete carnosa HHB-10118-sp	28
Laccaria amethystina LaAM-08-1	28
Cryptococcus neoformans	28
Hebeloma cylindrosporum h7	28
Calocera viscosa TUFC12733	28
Galerina marginata CBS 339.88	27
Magnaporthe oryzae Y34	27
Phlebiopsis gigantea 11061_1 CR5-6	27
Hypholoma sublateritium FD-334 SS-4	26
Dacryopinax primogenitus	26
Xanthophyllomyces dendrorhous	25
Rhodotorula toruloides NP11	23
Pisolithus tinctorius Marx 270	22
Scleroderma citrinum Foug A	22
Fibroporia radiculosa	21
Gonapodya prolifera JEL478	21
Postia placenta Mad-698-R	21
Trametes cinnabarina	21
Postia placenta	21
Diplodia corticola	19
Paxillus rubicundulus Ve08.2h10	19
Amanita muscaria Koide BX008	19
Phytophthora nicotianae	17
Botrytis cinerea T4	16
Mortierella verticillata NRRL 6337	16
Tulasnella calospora MUT 4182	15
Phytophthora infestans T30-4	15
Mortierella elongata AG-77	14
Ceraceosorus bombacis	14
Smittium culicis	14
Plasmopara halstedii	13
Pisolithus microcarpus 441	13
Rhizophagus irregularis DAOM 197198w	13
Coccidioides immitis RMSCC 2394	12
Colletotrichum higginsianum IMI 349063	12
Sordaria macrospora k-hell	11
Saprolegnia parasitica CBS 223.65	11
Sporidiobolus salmonicolor	10
Botryobasidium botryosum FD-172 SS1	10
Batrachochytrium dendrobatidis JEL423	10
Penicillium rubens Wisconsin 54-1255	10
Wallemia ichthyophaga EXF-994	10
Moesziomyces antarcticus	10
Conidiobolus coronatus NRRL 28638	10
Spizellomyces punctatus DAOM BR117	10
Moniliophthora roreri	10
Aspergillus luchuensis	9
Cenococcum geophilum 1.58	9
Glarea lozoyensis ATCC 20868	9
Phanerochaete chrysosporium	9
Colletotrichum incanum	8
Choanephora cucurbitarum	8
Aphanomyces invadans	8
Volvariella volvacea	8
Talaromyces islandicus	8
Rozella allomycis CSF55	8
Gaeumannomyces tritici R3-111a-1	8
Fusarium avenaceum	7
Phialocephala subalpina	7
Metarhizium guizhouense ARSEF 977	7
Beauveria bassiana ARSEF 2860	7
Valsa mali	7
Mitosporidium daphniae	7
Kalmanozyma brasiliensis GHG001	7
Aphanomyces astaci	7
Rhodotorula toruloides ATCC 204091	7
Saitoella complicata NRRL Y-17804	7
Pyronema omphalodes CBS 100304	7
Sporisorium scitamineum	7
Purpureocillium lilacinum	7
Melanopsichium pennsylvanicum 4	7
Serendipita vermifera MAFF 305830	6
Metarhizium majus ARSEF 297	6
Sclerotinia borealis F-4128	6
Macrophomina phaseolina MS6	6
Moniliophthora perniciosa FA553	6
Saprolegnia diclina VS20	6
Pleurotus eryngii	6
Lichtheimia corymbifera JMRC:FSU:9682	6
Alternaria alternata	6
Madurella mycetomatis	6
Schizosaccharomyces japonicus yFS275	5
Magnaporthe grisea	5
Sporothrix insectorum RCEF 264	5
Aspergillus niger	5
Puccinia graminis f. sp. tritici CRL 75-36-700-3	5
Marssonina brunnea f. sp. 'multigermtubi' MB_m1	5
Coprinopsis cinerea	5
Phanerochaete chrysosporium RP-78	5
Colletotrichum chlorophyti	5
Rasamsonia emersonii CBS 393.64	5
Aspergillus lentulus	5
Cordyceps confragosa RCEF 1005	5
Schizosaccharomyces pombe 972h-	5
Fusarium fujikuroi IMI 58289	5
Aspergillus kawachii IFO 4308	4
Trichosporon asahii	4
Phialocephala scopiformis	4
Coccidioides immitis RS	4
Talaromyces marneffei PM1	4
Histoplasma capsulatum H88	4
Colletotrichum orbiculare MAFF 240422	4
Magnaporthe oryzae	4
Aureobasidium namibiae CBS 147.97	4
Penicillium roqueforti FM164	4
Acremonium chrysogenum ATCC 11550	4
Puccinia striiformis f. sp. tritici PST-78	4
Ustilago bromivora	4
Stemphylium lycopersici	4
Heterobasidion irregulare	4
Blumeria graminis f. sp. tritici 96224	4
Moesziomyces antarcticus T-34	4
Pyrenophora tritici-repentis Pt-1C-BFP	4
Aschersonia aleyrodis RCEF 2490	4
Metarhizium robertsii	4
Colletotrichum gloeosporioides Cg-14	4
Colletotrichum gloeosporioides Nara gc5	3
Magnaporthe oryzae P131	3
Amanita muscaria	3
Neurospora tetrasperma FGSC 2509	3
Ophiocordyceps unilateralis	3
Sugiyamaella lignohabitans	3
Taiwanofungus camphoratus	3
Rhodotorula sp. JG-1b	3
Neurospora crassa	3
Aureobasidium pullulans EXF-150	3
Fusarium oxysporum f. sp. lycopersici 4287	3
Diaporthe helianthi	3
Talaromyces stipitatus ATCC 10500	3
Allomyces macrogynus ATCC 38327	3
Cryptococcus gattii Ru294	3
Ophiostoma piceae UAMH 11346	3
Nectria haematococca mpVI 77-13-4	3
Nosema bombycis CQ1	3
Zancudomyces culisetae	3
Tricholoma matsutake	3
Phytophthora sojae	3
Colletotrichum nymphaeae SA-01	3
Ganoderma lucidum	3
Absidia glauca	3
Phytophthora parasitica INRA-310	3
Aspergillus oryzae RIB40	3
Tolypocladium ophioglossoides CBS 100239	3
Kluyveromyces marxianus DMKU3-1042	3
Ascochyta rabiei	3
Ceratocystis platani	3
Sporisorium reilianum SRZ2	3
Cordyceps militaris CM01	3
Yarrowia lipolytica	3
Kluyveromyces marxianus	3
Leptosphaeria maculans JN3	2
Fusarium verticillioides 7600	2
Panellus stipticus	2
Rhizoctonia solani AG-8 WAC10335	2
Grosmannia clavigera kw1407	2
Schizosaccharomyces cryophilus OY26	2
Rhizophagus irregularis DAOM 181602	2
Phycomyces blakesleeanus NRRL 1555(-)	2
Lodderomyces elongisporus NRRL YB-4239	2
Tilletiaria anomala UBC 951	2
Hericium coralloides	2
Schizophyllum commune	2
Cryptococcus gattii WM276	2
Aspergillus fumigatus Af293	2
Pseudozyma hubeiensis SY62	2
Nannizzia gypsea CBS 118893	2
Peltigera hymenina	2
Albugo laibachii Nc14	2
Rhizopogon luteolus	2
Spathaspora passalidarum NRRL Y-27907	2
Cyberlindnera jadinii NRRL Y-1542	2
Cutaneotrichosporon oleaginosus	2
Rhizophagus intraradices	2
Laetiporus sulphureus	2
Trametes hirsuta	2
Fusarium langsethiae	2
Eremothecium gossypii ATCC 10895	2
Ganoderma meredithae	2
Fusarium proliferatum ET1	2
Ogataea parapolymorpha DL-1	2
Aspergillus fischeri NRRL 181	2
Ascosphaera apis ARSEF 7405	2
Phytophthora parasitica	2
Colletotrichum graminicola M1.001	2
Fusarium oxysporum f. sp. cubense race 1	2
Lepidopterella palustris CBS 459.81	2
Dothistroma septosporum NZE10	2
Glonium stellatum	2
Colletotrichum tofieldiae	2
Pseudogymnoascus sp. 05NY08	2
Coniosporium apollinis CBS 100218	2
Byssochlamys spectabilis No. 5	2
Botrytis cinerea B05.10	2
Batrachochytrium salamandrivorans	2
Enterocytozoon bieneusi H348	2
Lachancea mirantina	2
Kluyveromyces lactis	2
Cerrena sp. WR1	2
Fusarium oxysporum f. sp. conglutinans race 2 54008	2
Debaryomyces hansenii CBS767	2
Trametes cingulata	2
Fusarium oxysporum f. sp. cubense race 4	2
Arthroderma otae CBS 113480	2
Colletotrichum fioriniae PJ7	2
Arthrobotrys oligospora ATCC 24927	2
fungal sp. No.14919	2
Exophiala dermatitidis NIH/UT8656	2
Pholiota microspora	2
Rhizoplaca chrysoleuca	2
Coniochaeta ligniaria NRRL 30616	2
Gelatoporia subvermispora	2
Fusarium fujikuroi	2
Penicillium expansum	2
Cyberlindnera fabianii	2
Xylona heveae TC161	2
Batrachochytrium dendrobatidis JAM81	2
Metarhizium rileyi RCEF 4871	2
Metarhizium brunneum ARSEF 3297	2
Aureobasidium pullulans	2
Komagataella phaffii GS115	2
Kwoniella bestiolae CBS 10118	2
Aspergillus fumigatus	2
Candida intermedia]	2
Komagataella phaffii CBS 7435	1
Uromyces hobsonii	1
Claviceps purpurea 20.1	1
Achlya bisexualis	1
Phytophthora multivora	1
Gloeophyllum trabeum	1
Verticillium alfalfae VaMs.102	1
Trichoderma virens	1
Lagenidium giganteum	1
Leucoagaricus gongylophorus	1
Amanita jacksonii	1
Tuber melanosporum Mel28	1
Mucor circinelloides f. circinelloides 1006PhL	1
Zygosaccharomyces bailii CLIB 213	1
Capronia coronata CBS 617.96	1
Zygosaccharomyces bailii ISA1307	1
Heterobasidion occidentale	1
Laccaria bicolor	1
Kwoniella pini CBS 10737	1
Cryptococcus depauperatus CBS 7841	1
Microbotryum lychnidis-dioicae p1A1 Lamole	1
Aspergillus nomius NRRL 13137	1
Pleurotus ostreatus	1
Pseudogymnoascus sp. 23342-1-I1	1
Amorphotheca resinae	1
Aspergillus cristatus	1
Coriolopsis gallica	1
Phanerochaete sordida	1
Ustilago hordei	1
Parasitella parasitica	1
Fusarium oxysporum FOSC 3-a	1
Phialophora attae	1
Plasmoverna pygmaea	1
Paracoccidioides brasiliensis Pb18	1
Penicillium camemberti	1
Ilyonectria robusta	1
Penicillium brasilianum	1
Nosema apis BRL 01	1
Phytophthora parasitica P1569	1
Aspergillus niger CBS 513.88	1
Phlebia brevispora	1
Trichophyton interdigitale H6	1
Mixia osmundae IAM 14324	1
Exophiala aquamarina CBS 119918	1
Plasmopara viticola	1
Paraphaeosphaeria sporulosa	1
Komagataella pastoris	1
Pseudogymnoascus destructans 20631-21	1
Thraustotheca clavata	1
Suillus bovinus	1
Pseudocercospora fijiensis CIRAD86	1
Metarhizium anisopliae	1
Bannoa hahajimensis	1
Malassezia pachydermatis	1
Neonectria ditissima	1
Candida tropicalis MYA-3404	1
Apiotrichum montevideense	1
Cyathus bulleri	1
Curvularia lunata	1
Aspergillus rambellii	1
Trametes versicolor	1
Aspergillus niger ATCC 1015	1
Trichoderma reesei RUT C-30	1
Saccharomyces cerevisiae EC1118	1
Fusarium oxysporum f. sp. radicis-lycopersici 26381	1
Debaryomyces fabryi	1
Aspergillus flavus AF70	1
Colletotrichum orchidophilum	1
Hebeloma cylindrosporum	1
Kwoniella heveanensis BCC8398	1
Pochonia chlamydosporia 170	1
Exophiala oligosperma	1
Microdochium bolleyi	1
Fusarium poae	1
Acidomyces richmondensis BFW	1
Coccidioides posadasii	1
Sphaerulina musiva SO2202	1
Nematocida sp. 1 ERTm6	1
Coccidioides posadasii RMSCC 3488	1
Aspergillus terreus NIH2624	1
Acremonium alcalophilum	1
Penicillium nordicum	1
Lachancea fermentati	1
Kwoniella mangroviensis CBS 8886	1
Phytophthora cactorum	1
Colletotrichum higginsianum	1
Epichloe typhina	1
Cryptococcus gattii CA1873	1
Candida maltosa Xu316	1
Cladophialophora carrionii CBS 160.54	1
Malassezia sympodialis ATCC 42132	1
Saccharomyces cerevisiae VL3	1
Aureobasidium melanogenum CBS 110374	1
Ordospora colligata OC4	1
Talaromyces cellulolyticus	1
Escovopsis weberi	1
Candida orthopsilosis Co 90-125	1
Thielavia terrestris NRRL 8126	1
Cladophialophora yegresii CBS 114405	1
Blastomyces dermatitidis ER-3	1
Aspergillus udagawae	1
Kwoniella dejecticola CBS 10117	1
Ceratocystis eucalypticola	1
Rhizopus sp. HBL-2016	1
Penicillium digitatum Pd1	1
Candida tanzawaensis NRRL Y-17324	1
Cortinarius humidicola	1
Strobilomyces echinocephalus	1
Smittium mucronatum	1
Coccidioides immitis H538.4	1
Mortierella verticillata	1
Pseudogymnoascus sp. 24MN13	1
Cryptococcus gattii VGIV IND107	1
Encephalitozoon cuniculi GB-M1	1
Albugo sp. YJC-2014	1
Magnaporthiopsis poae ATCC 64411	1
Trichoderma harzianum	1
Diplodia seriata	1
Metarhizium robertsii ARSEF 23	1
Phytophthora parasitica P1976	1
Omphalotus olearius	1
Paracoccidioides brasiliensis	1
Cladophialophora bantiana CBS 173.52	1
Lipomyces kononenkoae	1
Phytophthora ramorum	1
Hirsutella minnesotensis 3608	1
Saccharomycetaceae sp. 'Ashbya aceri'	1
Heterobasidion annosum	1
Moesziomyces aphidis DSM 70725	1
Phycomyces blakesleeanus	1
Pleurotus sapidus	1
Saccharomyces cerevisiae YJM1460	1
Verticillium dahliae VdLs.17	1
Wallemia mellicola CBS 633.66	1
Paxillus involutus	1
Penicillium italicum	1
Fusarium oxysporum f. sp. raphani 54005	1
Ustilago maydis	1
Aspergillus flavus NRRL3357	1
Paracoccidioides lutzii Pb01	1
Pseudogymnoascus sp. WSF 3629	1
Aspergillus nidulans FGSC A4	1
Polyporus arcularius	1
Microbotryum cf. violaceum BFL-2013	1
Pseudogymnoascus sp. VKM F-4515 (FW-2607)	1
Capronia epimyces CBS 606.96	1
Zymoseptoria brevis	1
Orpinomyces sp. PC-2	1
Geotrichum candidum	1
Zymoseptoria tritici IPO323	1
Aureobasidium subglaciale EXF-2481	1
Moniliophthora perniciosa	1
Trichoderma atroviride IMI 206040	1
Beauveria bassiana	1
Penicillium subrubescens	1

## Sheet: Table S3
Table S3 The GO classification
Ontology	Class	number_of_Sclerotium_rolfsii-Unigene.fa.GO	genes_of_Sclerotium_rolfsii-Unigene.fa.GO
Biological Process	reproduction	8	Unigene0002333;Unigene0013961;Unigene0014329;Unigene0016178;Unigene0022475;Unigene0025208;Unigene0025414;Unigene0025415
Biological Process	metabolic process	1493	Unigene0000008;Unigene0000034;Unigene0000070;Unigene0000101;Unigene0000107;Unigene0000123;Unigene0000168;Unigene0000187;Unigene0000193;Unigene0000204;Unigene0000271;Unigene0000280;Unigene0000288;Unigene0000347;Unigene0000359;Unigene0000370;Unigene0000383;Unigene0000419;Unigene0000421;Unigene0000490;Unigene0000538;Unigene0000576;Unigene0000582;Unigene0000618;Unigene0000652;Unigene0000658;Unigene00…
Biological Process	cellular process	1169	Unigene0000008;Unigene0000041;Unigene0000070;Unigene0000101;Unigene0000107;Unigene0000123;Unigene0000168;Unigene0000178;Unigene0000193;Unigene0000204;Unigene0000269;Unigene0000280;Unigene0000288;Unigene0000308;Unigene0000334;Unigene0000347;Unigene0000359;Unigene0000370;Unigene0000419;Unigene0000421;Unigene0000470;Unigene0000490;Unigene0000527;Unigene0000576;Unigene0000582;Unigene0000652;Unigene00…
Biological Process	reproductive process	8	Unigene0002333;Unigene0013961;Unigene0014329;Unigene0016178;Unigene0022475;Unigene0025208;Unigene0025414;Unigene0025415
Biological Process	biological adhesion	1	Unigene0016354
Biological Process	signaling	53	Unigene0000359;Unigene0000762;Unigene0001149;Unigene0001401;Unigene0001568;Unigene0001728;Unigene0003454;Unigene0003491;Unigene0003754;Unigene0006032;Unigene0006259;Unigene0006373;Unigene0006748;Unigene0006997;Unigene0006998;Unigene0007597;Unigene0008286;Unigene0008288;Unigene0008289;Unigene0008619;Unigene0009220;Unigene0009828;Unigene0010169;Unigene0010764;Unigene0011375;Unigene0011772;Unigene00…
Biological Process	multicellular organismal process	46	Unigene0001147;Unigene0001954;Unigene0008719;Unigene0013308;Unigene0013725;Unigene0013799;Unigene0013869;Unigene0013883;Unigene0014204;Unigene0014214;Unigene0014564;Unigene0014618;Unigene0014783;Unigene0014818;Unigene0014920;Unigene0014926;Unigene0015370;Unigene0015665;Unigene0015825;Unigene0015827;Unigene0015877;Unigene0016134;Unigene0016273;Unigene0016318;Unigene0016412;Unigene0016480;Unigene00…
Biological Process	developmental process	53	Unigene0001147;Unigene0001954;Unigene0002333;Unigene0008719;Unigene0013308;Unigene0013725;Unigene0013799;Unigene0013869;Unigene0013883;Unigene0013961;Unigene0014108;Unigene0014204;Unigene0014214;Unigene0014329;Unigene0014564;Unigene0014618;Unigene0014783;Unigene0014818;Unigene0014920;Unigene0014926;Unigene0015370;Unigene0015665;Unigene0015825;Unigene0015827;Unigene0015877;Unigene0016134;Unigene00…
Biological Process	growth	3	Unigene0013769;Unigene0014435;Unigene0025208
Biological Process	single-organism process	1050	Unigene0000041;Unigene0000070;Unigene0000101;Unigene0000107;Unigene0000178;Unigene0000204;Unigene0000271;Unigene0000288;Unigene0000307;Unigene0000334;Unigene0000347;Unigene0000359;Unigene0000419;Unigene0000421;Unigene0000470;Unigene0000527;Unigene0000538;Unigene0000618;Unigene0000652;Unigene0000677;Unigene0000725;Unigene0000743;Unigene0000756;Unigene0000761;Unigene0000762;Unigene0000784;Unigene00…
Biological Process	response to stimulus	108	Unigene0000070;Unigene0000359;Unigene0000421;Unigene0000762;Unigene0001149;Unigene0001304;Unigene0001401;Unigene0001568;Unigene0001728;Unigene0002180;Unigene0002333;Unigene0003254;Unigene0003454;Unigene0003490;Unigene0003491;Unigene0003754;Unigene0003991;Unigene0004402;Unigene0006032;Unigene0006193;Unigene0006195;Unigene0006259;Unigene0006373;Unigene0006417;Unigene0006748;Unigene0006997;Unigene00…
Biological Process	localization	330	Unigene0000041;Unigene0000114;Unigene0000169;Unigene0000178;Unigene0000297;Unigene0000307;Unigene0000333;Unigene0000427;Unigene0000470;Unigene0000670;Unigene0000677;Unigene0000724;Unigene0000725;Unigene0000784;Unigene0000799;Unigene0000896;Unigene0001162;Unigene0001193;Unigene0001210;Unigene0001237;Unigene0001311;Unigene0001611;Unigene0001679;Unigene0001919;Unigene0001943;Unigene0002227;Unigene00…
Biological Process	multi-organism process	8	Unigene0000070;Unigene0014889;Unigene0015459;Unigene0015810;Unigene0015882;Unigene0016354;Unigene0025414;Unigene0025415
Biological Process	biological regulation	181	Unigene0000070;Unigene0000282;Unigene0000359;Unigene0000421;Unigene0000571;Unigene0000604;Unigene0000652;Unigene0000762;Unigene0000865;Unigene0000867;Unigene0001149;Unigene0001205;Unigene0001401;Unigene0001568;Unigene0001728;Unigene0002333;Unigene0002915;Unigene0003284;Unigene0003454;Unigene0003471;Unigene0003490;Unigene0003491;Unigene0003604;Unigene0003754;Unigene0004333;Unigene0004367;Unigene00…
Biological Process	cellular component organization or biogenesis	128	Unigene0000123;Unigene0000308;Unigene0000874;Unigene0001162;Unigene0001205;Unigene0001942;Unigene0002333;Unigene0002524;Unigene0003108;Unigene0003109;Unigene0003317;Unigene0003530;Unigene0003531;Unigene0003604;Unigene0003626;Unigene0003911;Unigene0004321;Unigene0004367;Unigene0004402;Unigene0004739;Unigene0004964;Unigene0005002;Unigene0005036;Unigene0005037;Unigene0005129;Unigene0005160;Unigene00…
Biological Process	detoxification	2	Unigene0003490;Unigene0026965
Molecular Function	transcription factor activity, protein binding	2	Unigene0003471;Unigene0014783
Molecular Function	nucleic acid binding transcription factor activity	5	Unigene0003284;Unigene0005341;Unigene0008389;Unigene0014522;Unigene0014783
Molecular Function	catalytic activity	1558	Unigene0000008;Unigene0000017;Unigene0000034;Unigene0000039;Unigene0000040;Unigene0000070;Unigene0000114;Unigene0000168;Unigene0000175;Unigene0000187;Unigene0000204;Unigene0000230;Unigene0000248;Unigene0000271;Unigene0000280;Unigene0000288;Unigene0000308;Unigene0000331;Unigene0000333;Unigene0000347;Unigene0000356;Unigene0000359;Unigene0000370;Unigene0000383;Unigene0000419;Unigene0000421;Unigene00…
Molecular Function	signal transducer activity	8	Unigene0000100;Unigene0003874;Unigene0004167;Unigene0010712;Unigene0011921;Unigene0012060;Unigene0026492;Unigene0026493
Molecular Function	structural molecule activity	42	Unigene0002333;Unigene0003530;Unigene0003531;Unigene0005260;Unigene0008652;Unigene0013299;Unigene0013502;Unigene0013518;Unigene0013526;Unigene0013558;Unigene0014329;Unigene0014342;Unigene0014677;Unigene0016178;Unigene0016243;Unigene0016254;Unigene0016480;Unigene0016716;Unigene0016838;Unigene0017023;Unigene0017065;Unigene0017294;Unigene0017545;Unigene0017602;Unigene0017688;Unigene0017806;Unigene00…
Molecular Function	transporter activity	149	Unigene0000041;Unigene0000178;Unigene0000297;Unigene0000470;Unigene0000725;Unigene0001193;Unigene0001611;Unigene0001823;Unigene0001943;Unigene0002227;Unigene0002228;Unigene0002428;Unigene0002596;Unigene0002601;Unigene0003295;Unigene0004168;Unigene0004217;Unigene0004218;Unigene0004219;Unigene0004220;Unigene0004422;Unigene0004423;Unigene0004424;Unigene0004601;Unigene0004855;Unigene0004916;Unigene00…
Molecular Function	binding	1132	Unigene0000025;Unigene0000027;Unigene0000051;Unigene0000065;Unigene0000070;Unigene0000116;Unigene0000123;Unigene0000201;Unigene0000204;Unigene0000269;Unigene0000271;Unigene0000279;Unigene0000288;Unigene0000308;Unigene0000342;Unigene0000347;Unigene0000359;Unigene0000366;Unigene0000470;Unigene0000479;Unigene0000481;Unigene0000485;Unigene0000490;Unigene0000527;Unigene0000533;Unigene0000538;Unigene00…
Molecular Function	electron carrier activity	1	Unigene0009834
Molecular Function	antioxidant activity	9	Unigene0003254;Unigene0004080;Unigene0006417;Unigene0010265;Unigene0010266;Unigene0015665;Unigene0017091;Unigene0017185;Unigene0017513
Molecular Function	molecular transducer activity	10	Unigene0000100;Unigene0001568;Unigene0007597;Unigene0009828;Unigene0010764;Unigene0011921;Unigene0012052;Unigene0026492;Unigene0026493;Unigene0027358
Molecular Function	molecular function regulator	7	Unigene0007115;Unigene0008707;Unigene0013769;Unigene0014135;Unigene0014435;Unigene0025778;Unigene0025779
Cellular Component	cell	648	Unigene0000065;Unigene0000070;Unigene0000123;Unigene0000169;Unigene0000269;Unigene0000527;Unigene0000573;Unigene0000582;Unigene0000652;Unigene0000726;Unigene0000896;Unigene0001012;Unigene0001045;Unigene0001046;Unigene0001062;Unigene0001069;Unigene0001104;Unigene0001138;Unigene0001158;Unigene0001181;Unigene0001205;Unigene0001216;Unigene0001291;Unigene0001311;Unigene0001316;Unigene0001343;Unigene00…
Cellular Component	nucleoid	1	Unigene0016726
Cellular Component	membrane	335	Unigene0000041;Unigene0000099;Unigene0000100;Unigene0000169;Unigene0000333;Unigene0000427;Unigene0000470;Unigene0000670;Unigene0000724;Unigene0000725;Unigene0000784;Unigene0000896;Unigene0001133;Unigene0001138;Unigene0001193;Unigene0001210;Unigene0001311;Unigene0001488;Unigene0001568;Unigene0001579;Unigene0001611;Unigene0001612;Unigene0001775;Unigene0001781;Unigene0001823;Unigene0001919;Unigene00…
Cellular Component	virion	3	Unigene0001196;Unigene0006796;Unigene0007714
Cellular Component	cell junction	1	Unigene0015256
Cellular Component	membrane-enclosed lumen	16	Unigene0002333;Unigene0003991;Unigene0005772;Unigene0012233;Unigene0014329;Unigene0014549;Unigene0014733;Unigene0015665;Unigene0016178;Unigene0016485;Unigene0017185;Unigene0017678;Unigene0018810;Unigene0022475;Unigene0025125;Unigene0025208
Cellular Component	macromolecular complex	328	Unigene0000123;Unigene0000169;Unigene0000527;Unigene0001158;Unigene0001196;Unigene0001210;Unigene0001216;Unigene0001291;Unigene0001842;Unigene0001843;Unigene0001906;Unigene0001915;Unigene0002043;Unigene0002180;Unigene0002266;Unigene0002268;Unigene0002309;Unigene0002310;Unigene0002333;Unigene0002372;Unigene0002428;Unigene0002686;Unigene0002715;Unigene0002782;Unigene0002905;Unigene0002906;Unigene00…
Cellular Component	organelle	350	Unigene0000065;Unigene0000123;Unigene0000269;Unigene0000527;Unigene0000726;Unigene0000896;Unigene0001012;Unigene0001104;Unigene0001138;Unigene0001158;Unigene0001205;Unigene0001235;Unigene0001311;Unigene0001512;Unigene0001593;Unigene0001679;Unigene0001738;Unigene0001915;Unigene0002041;Unigene0002266;Unigene0002268;Unigene0002310;Unigene0002333;Unigene0002348;Unigene0002916;Unigene0002917;Unigene00…
Cellular Component	organelle part	132	Unigene0000527;Unigene0000896;Unigene0001138;Unigene0001205;Unigene0001311;Unigene0002266;Unigene0002268;Unigene0002310;Unigene0002333;Unigene0003428;Unigene0003604;Unigene0003721;Unigene0003722;Unigene0003991;Unigene0004417;Unigene0004467;Unigene0005772;Unigene0006354;Unigene0006373;Unigene0007339;Unigene0007563;Unigene0007714;Unigene0008151;Unigene0008152;Unigene0008782;Unigene0008783;Unigene00…
Cellular Component	virion part	3	Unigene0001196;Unigene0006796;Unigene0007714
Cellular Component	membrane part	246	Unigene0000041;Unigene0000100;Unigene0000169;Unigene0000427;Unigene0000470;Unigene0000670;Unigene0000725;Unigene0000784;Unigene0000896;Unigene0001133;Unigene0001138;Unigene0001193;Unigene0001210;Unigene0001311;Unigene0001488;Unigene0001568;Unigene0001579;Unigene0001611;Unigene0001612;Unigene0001781;Unigene0001823;Unigene0001919;Unigene0001943;Unigene0002133;Unigene0002227;Unigene0002228;Unigene00…
Cellular Component	cell part	648	Unigene0000065;Unigene0000070;Unigene0000123;Unigene0000169;Unigene0000269;Unigene0000527;Unigene0000573;Unigene0000582;Unigene0000652;Unigene0000726;Unigene0000896;Unigene0001012;Unigene0001045;Unigene0001046;Unigene0001062;Unigene0001069;Unigene0001104;Unigene0001138;Unigene0001158;Unigene0001181;Unigene0001205;Unigene0001216;Unigene0001291;Unigene0001311;Unigene0001316;Unigene0001343;Unigene00…

## Sheet: Table S4
Table S4 The KOG classification
Code	Functional-Categories	Gene-Number	Genes
A	RNA processing and modification	1074	Unigene0000100,KOG3167	Unigene0000100,KOG3387	Unigene0001612,KOG1784	Unigene0001612,KOG1782	Unigene0001656,KOG0265	Unigene0001656,KOG0272	Unigene0023911,KOG0121	Unigene0023911,KOG4676	Unigene0023911,KOG4209	Unigene0023912,KOG0121	Unigene0023912,KOG4209	Unigene0023912,KOG4676	Unigene0024028,KOG4205	Unigene0024077,KOG3428	Unigene0024077,KOG3172	Unigene0024077,KOG3448	Unigene0024182,KOG4394	Unigene0024183,KOG4394	Unigene0024406,KOG0272	Unigene0024407,KOG0272	Unigene0024407,KOG0265	Unigene0024493,KOG0272	Unigene0024493,KOG0265	Unigene0024494,KOG0272	Unigene0024494,KOG0265	Unigene0024516,KOG0108	Unigene0024516,KOG0127	Unigene0024516,KOG4207	Unigene0024516,KOG0148	Unigene0024516,KOG0121	Unigene0024516,KOG0113	Unigene0024517,KOG0108	Unigene0024517,KOG0128	Unigene0024517,KOG0121	Unigene0024517,KOG0148	Unigene0024517,KOG4207	Unigene0024517,KOG0127	Unigene0024517,KOG0113	Unigene0024517,KOG4209	Unigene0024663,KOG1689	Unigene0024706,KOG1817	Unigene0024757,KOG0272	Unigene0024790,KOG0272	Unigene0024790,KOG0306	Unigene0024791,KOG0272	Unigene0024791,KOG0291	Unigene0024791,KOG0265
B	Chromatin structure and dynamics	269	Unigene0001627,KOG1472	Unigene0001627,KOG1245	Unigene0001735,KOG0890	Unigene0001735,KOG0892	Unigene0001771,KOG1342	Unigene0023335,KOG1744	Unigene0023530,KOG3467	Unigene0023705,KOG3467	Unigene0023996,KOG1082	Unigene0024003,KOG4012	Unigene0024004,KOG4012	Unigene0024136,KOG1744	Unigene0024137,KOG1744	Unigene0024178,KOG4012	Unigene0024179,KOG4012	Unigene0024493,KOG0273	Unigene0024494,KOG0273	Unigene0024497,KOG0526	Unigene0024498,KOG0526	Unigene0025422,KOG2132	Unigene0025433,KOG2084	Unigene0025434,KOG2084	Unigene0025809,KOG0273	Unigene0025810,KOG0273	Unigene0025860,KOG2696	Unigene0025861,KOG2696	Unigene0001844,KOG2132	Unigene0001942,KOG1342	Unigene0026225,KOG1342	Unigene0026893,KOG2084	Unigene0027114,KOG0639	Unigene0027454,KOG1744	Unigene0027658,KOG1911	Unigene0027677,KOG1757	Unigene0027677,KOG1756	Unigene0027679,KOG1757	Unigene0027679,KOG1756	Unigene0027740,KOG0273	Unigene0027885,KOG1973	Unigene0002149,KOG3265	Unigene0002249,KOG0273	Unigene0002359,KOG2747	Unigene0002468,KOG4652	Unigene0002538,KOG1745	Unigene0002726,KOG0386	Unigene0002882,KOG1827	Unigene0002937,KOG4652
C	Energy production and conversion	915	Unigene0000009,KOG2368	Unigene0000039,KOG1231	Unigene0000039,KOG1232	Unigene0000168,KOG1575	Unigene0000173,KOG2495	Unigene0001591,KOG1671	Unigene0001650,KOG3494	Unigene0001655,KOG1260	Unigene0023554,KOG0534	Unigene0023567,KOG1198	Unigene0023567,KOG1197	Unigene0023688,KOG1563	Unigene0023689,KOG1563	Unigene0023733,KOG3996	Unigene0023734,KOG3996	Unigene0023812,KOG1198	Unigene0023812,KOG0025	Unigene0023813,KOG1198	Unigene0023855,KOG2614	Unigene0023856,KOG2614	Unigene0023946,KOG3378	Unigene0023947,KOG3378	Unigene0024037,KOG1198	Unigene0024037,KOG1197	Unigene0024064,KOG0134	Unigene0024106,KOG1192	Unigene0024168,KOG1198	Unigene0024168,KOG1197	Unigene0024301,KOG1231	Unigene0024301,KOG1232	Unigene0024404,KOG1575	Unigene0024405,KOG1575	Unigene0024627,KOG3976	Unigene0024726,KOG2456	Unigene0024726,KOG2451	Unigene0024726,KOG2450	Unigene0024726,KOG2454	Unigene0024957,KOG1198	Unigene0024957,KOG1197	Unigene0024958,KOG1198	Unigene0024958,KOG1197	Unigene0025023,KOG3456	Unigene0025107,KOG1575	Unigene0025108,KOG1575	Unigene0025159,KOG0537	Unigene0025159,KOG0536	Unigene0025160,KOG0537
D	Cell cycle control, cell division, chromosome partitioning	586	Unigene0000091,KOG0834	Unigene0000123,KOG2874	Unigene0000167,KOG0580	Unigene0000167,KOG0590	Unigene0000167,KOG0600	Unigene0001582,KOG0590	Unigene0001717,KOG1213	Unigene0001728,KOG0082	Unigene0001735,KOG0890	Unigene0001735,KOG0892	Unigene0023878,KOG0590	Unigene0023878,KOG0588	Unigene0023919,KOG1727	Unigene0023941,KOG0588	Unigene0023942,KOG0588	Unigene0023968,KOG3431	Unigene0024234,KOG4842	Unigene0024407,KOG0267	Unigene0024790,KOG0267	Unigene0024790,KOG0973	Unigene0024875,KOG2166	Unigene0025117,KOG1546	Unigene0025146,KOG0600	Unigene0025387,KOG0580	Unigene0025387,KOG0615	Unigene0025387,KOG0588	Unigene0025432,KOG1546	Unigene0025563,KOG4589	Unigene0025563,KOG1099	Unigene0025564,KOG4589	Unigene0025564,KOG1099	Unigene0025565,KOG4589	Unigene0025579,KOG0672	Unigene0025639,KOG0373	Unigene0025766,KOG0575	Unigene0025766,KOG0588	Unigene0025766,KOG0580	Unigene0025770,KOG0580	Unigene0025770,KOG0588	Unigene0025778,KOG3092	Unigene0025779,KOG3092	Unigene0025884,KOG1493	Unigene0001900,KOG3056	Unigene0001966,KOG1546	Unigene0025959,KOG1036	Unigene0025959,KOG0267	Unigene0025960,KOG1036
E	Amino acid transport and metabolism	516	Unigene0000009,KOG2368	Unigene0000009,KOG2367	Unigene0000070,KOG2263	Unigene0001610,KOG0564	Unigene0001612,KOG1441	Unigene0001635,KOG1549	Unigene0001775,KOG1441	Unigene0023536,KOG1250	Unigene0023536,KOG1251	Unigene0023559,KOG1286	Unigene0024617,KOG1592	Unigene0024618,KOG1592	Unigene0024914,KOG0786	Unigene0024914,KOG0785	Unigene0024914,KOG0784	Unigene0024915,KOG0786	Unigene0024915,KOG0785	Unigene0024915,KOG0784	Unigene0025048,KOG3143	Unigene0025049,KOG3143	Unigene0025797,KOG1706	Unigene0025908,KOG2276	Unigene0025908,KOG2275	Unigene0001816,KOG0138	Unigene0001816,KOG0141	Unigene0001823,KOG1289	Unigene0001830,KOG0053	Unigene0025933,KOG4492	Unigene0026268,KOG0805	Unigene0026268,KOG0806	Unigene0026326,KOG3923	Unigene0026327,KOG3923	Unigene0026529,KOG3373	Unigene0026530,KOG3373	Unigene0026610,KOG2348	Unigene0026611,KOG2348	Unigene0027051,KOG4165	Unigene0027244,KOG0026	Unigene0027276,KOG1368	Unigene0027277,KOG1368	Unigene0027392,KOG1282	Unigene0027412,KOG0062	Unigene0027444,KOG0062	Unigene0027566,KOG2414	Unigene0027566,KOG2413	Unigene0027670,KOG0634	Unigene0027680,KOG1305
F	Nucleotide transport and metabolism	149	Unigene0024487,KOG1436	Unigene0024736,KOG4313	Unigene0025193,KOG0036	Unigene0025630,KOG1018	Unigene0025631,KOG1018	Unigene0025683,KOG2584	Unigene0025683,KOG2902	Unigene0025684,KOG2584	Unigene0025902,KOG3721	Unigene0025903,KOG3721	Unigene0001925,KOG4145	Unigene0026321,KOG0888	Unigene0026438,KOG2056	Unigene0026438,KOG2057	Unigene0026439,KOG2056	Unigene0026439,KOG2057	Unigene0026440,KOG2700	Unigene0026468,KOG2835	Unigene0026469,KOG2835	Unigene0026967,KOG3370	Unigene0027244,KOG1622	Unigene0027254,KOG4419	Unigene0027318,KOG1292	Unigene0027319,KOG1292	Unigene0027483,KOG0673	Unigene0027513,KOG1567	Unigene0027896,KOG0036	Unigene0002041,KOG1436	Unigene0002041,KOG1799	Unigene0002099,KOG1096	Unigene0002458,KOG1907	Unigene0002579,KOG1018	Unigene0002643,KOG1018	Unigene0002884,KOG1097	Unigene0003017,KOG1448	Unigene0003017,KOG1503	Unigene0003018,KOG1448	Unigene0003018,KOG1503	Unigene0003056,KOG2452	Unigene0003100,KOG1448	Unigene0003100,KOG1503	Unigene0003340,KOG1355	Unigene0003341,KOG1355	Unigene0000307,KOG2466	Unigene0003808,KOG2452	Unigene0003862,KOG4238	Unigene0003863,KOG4238
G	Carbohydrate transport and metabolism	539	Unigene0000034,KOG3148	Unigene0000168,KOG1369	Unigene0001612,KOG1441	Unigene0001642,KOG2366	Unigene0001775,KOG1441	Unigene0023585,KOG4476	Unigene0023595,KOG2944	Unigene0023596,KOG2944	Unigene0023672,KOG1643	Unigene0023673,KOG1643	Unigene0023674,KOG2533	Unigene0023880,KOG0496	Unigene0023881,KOG0496	Unigene0024106,KOG1192	Unigene0024156,KOG0449	Unigene0024157,KOG0449	Unigene0024229,KOG2533	Unigene0024921,KOG2855	Unigene0024999,KOG2366	Unigene0025101,KOG2944	Unigene0025101,KOG2943	Unigene0025102,KOG2944	Unigene0025102,KOG2943	Unigene0025264,KOG0569	Unigene0025273,KOG2806	Unigene0025274,KOG2806	Unigene0025504,KOG4476	Unigene0025505,KOG4476	Unigene0025639,KOG0372	Unigene0025739,KOG3354	Unigene0025741,KOG3354	Unigene0025816,KOG2806	Unigene0025864,KOG0599	Unigene0025865,KOG0599	Unigene0025890,KOG0235	Unigene0001806,KOG2951	Unigene0001824,KOG3111	Unigene0001945,KOG2653	Unigene0001961,KOG2533	Unigene0025969,KOG4754	Unigene0026009,KOG2666	Unigene0026125,KOG2798	Unigene0026126,KOG2798	Unigene0026230,KOG2212	Unigene0026231,KOG2212	Unigene0026231,KOG0471	Unigene0026346,KOG2504
H	Coenzyme transport and metabolism	163	Unigene0023554,KOG0534	Unigene0023605,KOG3220	Unigene0024225,KOG1270	Unigene0024226,KOG1270	Unigene0024762,KOG2586	Unigene0024763,KOG2586	Unigene0025079,KOG1381	Unigene0025080,KOG1381	Unigene0025431,KOG1270	Unigene0025448,KOG2525	Unigene0025449,KOG2525	Unigene0025633,KOG2892	Unigene0026081,KOG2794	Unigene0026373,KOG1506	Unigene0026573,KOG1540	Unigene0026574,KOG1540	Unigene0026920,KOG1321	Unigene0027122,KOG3042	Unigene0027123,KOG3042	Unigene0027316,KOG3199	Unigene0027326,KOG2525	Unigene0027449,KOG3754	Unigene0028095,KOG1527	Unigene0028096,KOG1527	Unigene0002239,KOG1360	Unigene0002240,KOG1360	Unigene0002343,KOG3754	Unigene0002404,KOG2644	Unigene0002405,KOG2644	Unigene0002406,KOG2644	Unigene0002565,KOG3754	Unigene0003140,KOG0711	Unigene0003140,KOG0776	Unigene0003141,KOG0711	Unigene0003141,KOG0776	Unigene0000204,KOG4230	Unigene0000204,KOG0089	Unigene0000307,KOG2466	Unigene0003382,KOG4166	Unigene0003382,KOG1185	Unigene0003382,KOG1184	Unigene0003412,KOG2900	Unigene0003459,KOG1370	Unigene0003492,KOG1284	Unigene0003493,KOG1284	Unigene0003536,KOG3855	Unigene0003550,KOG1360
I	Lipid transport and metabolism	862	Unigene0000040,KOG1256	Unigene0000040,KOG1180	Unigene0000099,KOG1933	Unigene0000100,KOG1933	Unigene0000100,KOG2508	Unigene0000173,KOG1269	Unigene0001576,KOG1200	Unigene0001578,KOG1440	Unigene0001583,KOG1435	Unigene0001586,KOG1176	Unigene0001755,KOG1176	Unigene0001755,KOG1256	Unigene0001765,KOG0157	Unigene0023661,KOG3146	Unigene0023753,KOG4569	Unigene0023754,KOG4569	Unigene0023884,KOG1200	Unigene0023885,KOG1200	Unigene0023992,KOG0157	Unigene0023993,KOG0157	Unigene0023996,KOG0817	Unigene0023997,KOG0817	Unigene0024072,KOG0157	Unigene0024138,KOG2112	Unigene0024311,KOG4666	Unigene0024313,KOG4666	Unigene0024488,KOG1470	Unigene0024488,KOG1471	Unigene0024584,KOG1471	Unigene0024585,KOG1471	Unigene0024625,KOG0157	Unigene0024626,KOG0157	Unigene0024776,KOG1478	Unigene0024811,KOG3750	Unigene0024812,KOG3750	Unigene0024941,KOG0157	Unigene0024942,KOG0157	Unigene0025245,KOG1200	Unigene0025323,KOG4169	Unigene0025324,KOG4169	Unigene0025338,KOG1200	Unigene0025411,KOG1200	Unigene0025508,KOG3189	Unigene0025520,KOG4569	Unigene0025527,KOG1221	Unigene0025614,KOG0136	Unigene0025614,KOG0135
J	Translation, ribosomal structure and biogenesis	846	Unigene0000049,KOG0188	Unigene0000085,KOG0401	Unigene0000100,KOG3387	Unigene0000101,KOG0328	Unigene0000101,KOG0327	Unigene0000123,KOG2874	Unigene0001578,KOG1749	Unigene0001713,KOG0003	Unigene0001713,KOG0004	Unigene0023311,KOG4133	Unigene0023312,KOG4133	Unigene0023581,KOG0003	Unigene0023581,KOG0004	Unigene0023584,KOG4708	Unigene0023718,KOG3436	Unigene0023756,KOG2975	Unigene0023757,KOG2975	Unigene0023805,KOG1041	Unigene0023960,KOG1779	Unigene0024040,KOG3291	Unigene0024076,KOG4612	Unigene0024121,KOG0899	Unigene0024209,KOG0401	Unigene0024516,KOG0148	Unigene0024516,KOG0122	Unigene0024517,KOG0148	Unigene0024517,KOG0122	Unigene0024534,KOG3073	Unigene0024535,KOG3073	Unigene0024645,KOG3505	Unigene0024770,KOG1762	Unigene0024790,KOG0643	Unigene0024905,KOG1570	Unigene0024917,KOG2815	Unigene0024918,KOG2815	Unigene0024969,KOG3486	Unigene0024996,KOG3031	Unigene0025111,KOG0893	Unigene0025150,KOG0187	Unigene0025151,KOG0187	Unigene0025157,KOG1790	Unigene0025226,KOG3204	Unigene0025235,KOG3449	Unigene0025235,KOG1762	Unigene0025390,KOG1728	Unigene0025405,KOG4639	Unigene0025406,KOG4639
K	Transcription	831	Unigene0000091,KOG0794	Unigene0000116,KOG1074	Unigene0000116,KOG2462	Unigene0000142,KOG1601	Unigene0000158,KOG0627	Unigene0001621,KOG1932	Unigene0001624,KOG1932	Unigene0001624,KOG1474	Unigene0001627,KOG1474	Unigene0001627,KOG1472	Unigene0023341,KOG1668	Unigene0023342,KOG1668	Unigene0023741,KOG3400	Unigene0023812,KOG0025	Unigene0023911,KOG4210	Unigene0023911,KOG0147	Unigene0023912,KOG4210	Unigene0023912,KOG0147	Unigene0023996,KOG4214	Unigene0023996,KOG1082	Unigene0024173,KOG3423	Unigene0024228,KOG1074	Unigene0024231,KOG3152	Unigene0024232,KOG3152	Unigene0024406,KOG0263	Unigene0024407,KOG0263	Unigene0024487,KOG0527	Unigene0024487,KOG0528	Unigene0024487,KOG2746	Unigene0024487,KOG3248	Unigene0024493,KOG0263	Unigene0024494,KOG0263	Unigene0024497,KOG0526	Unigene0024498,KOG0526	Unigene0024790,KOG0263	Unigene0024790,KOG0973	Unigene0024791,KOG0263	Unigene0025162,KOG0025	Unigene0025163,KOG0025	Unigene0025190,KOG0527	Unigene0025263,KOG2905	Unigene0025458,KOG0528	Unigene0025458,KOG2746	Unigene0025458,KOG0527	Unigene0025459,KOG0528	Unigene0025459,KOG2746	Unigene0025459,KOG0527
L	Replication, recombination and repair	518	Unigene0000072,KOG2249	Unigene0000072,KOG2248	Unigene0000072,KOG1275	Unigene0000156,KOG1625	Unigene0001656,KOG1294	Unigene0001688,KOG2326	Unigene0001717,KOG2671	Unigene0001735,KOG0890	Unigene0001735,KOG0892	Unigene0001735,KOG0891	Unigene0023304,KOG3041	Unigene0024422,KOG2093	Unigene0024497,KOG0526	Unigene0024498,KOG0526	Unigene0024946,KOG2249	Unigene0024946,KOG2248	Unigene0024946,KOG1275	Unigene0025521,KOG1658	Unigene0025589,KOG3041	Unigene0025590,KOG3041	Unigene0025595,KOG2928	Unigene0025645,KOG1001	Unigene0025646,KOG1001	Unigene0025693,KOG0991	Unigene0025693,KOG0990	Unigene0025693,KOG0989	Unigene0025694,KOG0991	Unigene0025694,KOG0990	Unigene0025694,KOG0989	Unigene0001854,KOG2310	Unigene0001912,KOG3471	Unigene0025927,KOG3108	Unigene0026038,KOG2841	Unigene0026039,KOG2841	Unigene0026150,KOG2496	Unigene0026151,KOG2496	Unigene0026218,KOG2401	Unigene0026302,KOG1942	Unigene0026320,KOG2326	Unigene0026363,KOG2249	Unigene0026363,KOG2248	Unigene0026644,KOG0659	Unigene0026876,KOG0012	Unigene0026877,KOG0012	Unigene0027097,KOG0133	Unigene0027099,KOG0133	Unigene0027104,KOG0958
M	Cell wall/membrane/envelope biogenesis	127	Unigene0001738,KOG2571	Unigene0023595,KOG1268	Unigene0023596,KOG1268	Unigene0023996,KOG4177	Unigene0023997,KOG4177	Unigene0024408,KOG1268	Unigene0026128,KOG2629	Unigene0026987,KOG1371	Unigene0002124,KOG1066	Unigene0002125,KOG1066	Unigene0002157,KOG2571	Unigene0002160,KOG1066	Unigene0028075,KOG1268	Unigene0002301,KOG4177	Unigene0002471,KOG2571	Unigene0002927,KOG4701	Unigene0004204,KOG2407	Unigene0004205,KOG2407	Unigene0004393,KOG1371	Unigene0004414,KOG1268	Unigene0004428,KOG4177	Unigene0004816,KOG2388	Unigene0004846,KOG1771	Unigene0004846,KOG2515	Unigene0004890,KOG2388	Unigene0004891,KOG2388	Unigene0005022,KOG4177	Unigene0005122,KOG2516	Unigene0005122,KOG1771	Unigene0005123,KOG2516	Unigene0005123,KOG1771	Unigene0005190,KOG1371	Unigene0005191,KOG1371	Unigene0005552,KOG1066	Unigene0005576,KOG4177	Unigene0005577,KOG4177	Unigene0005680,KOG4177	Unigene0005775,KOG4701	Unigene0005967,KOG1854	Unigene0006003,KOG1550	Unigene0006316,KOG1550	Unigene0006380,KOG1268	Unigene0006394,KOG2571	Unigene0006397,KOG2459	Unigene0006450,KOG1111	Unigene0006492,KOG0853	Unigene0006494,KOG2515
N	Cell motility	10	Unigene0004376,KOG4229	Unigene0005780,KOG4286	Unigene0000886,KOG4229	Unigene0009913,KOG2116	Unigene0010767,KOG4229	Unigene0011335,KOG3896	Unigene0011438,KOG4229	Unigene0011721,KOG3905	Unigene0012537,KOG4229	Unigene0014873,KOG4794
O	Posttranslational modification, protein turnover, chaperones	1528	Unigene0000008,KOG0879	Unigene0000008,KOG0865	Unigene0000008,KOG0880	Unigene0000008,KOG0546	Unigene0000008,KOG0111	Unigene0000052,KOG0734	Unigene0000052,KOG0731	Unigene0000052,KOG0651	Unigene0000052,KOG0652	Unigene0000052,KOG0730	Unigene0000052,KOG0743	Unigene0000052,KOG0732	Unigene0000052,KOG0726	Unigene0000086,KOG1339	Unigene0000124,KOG0714	Unigene0000127,KOG1641	Unigene0000135,KOG1724	Unigene0000164,KOG3158	Unigene0001593,KOG0855	Unigene0001605,KOG0191	Unigene0001605,KOG0190	Unigene0001622,KOG0364	Unigene0001626,KOG0364	Unigene0001626,KOG0358	Unigene0001713,KOG0001	Unigene0023446,KOG1641	Unigene0023447,KOG1641	Unigene0023460,KOG4761	Unigene0023461,KOG4761	Unigene0023512,KOG0800	Unigene0023512,KOG0802	Unigene0023581,KOG0001	Unigene0023733,KOG3996	Unigene0023734,KOG3996	Unigene0023756,KOG1556	Unigene0023756,KOG3050	Unigene0023757,KOG1556	Unigene0023757,KOG3050	Unigene0023996,KOG4412	Unigene0024098,KOG1339	Unigene0024139,KOG0941	Unigene0024140,KOG0941	Unigene0024314,KOG1730	Unigene0024314,KOG0908	Unigene0024315,KOG1730	Unigene0024315,KOG0908	Unigene0024353,KOG1661
P	Inorganic ion transport and metabolism	273	Unigene0000178,KOG4505	Unigene0023360,KOG1578	Unigene0023361,KOG1578	Unigene0023958,KOG1397	Unigene0023959,KOG1397	Unigene0024234,KOG1558	Unigene0024536,KOG0039	Unigene0024537,KOG0039	Unigene0024598,KOG2195	Unigene0024599,KOG2195	Unigene0024666,KOG1530	Unigene0024667,KOG1530	Unigene0025305,KOG1603	Unigene0025579,KOG0672	Unigene0025606,KOG0876	Unigene0025852,KOG1422	Unigene0001852,KOG4499	Unigene0025919,KOG1558	Unigene0026015,KOG4505	Unigene0026162,KOG0252	Unigene0026212,KOG3126	Unigene0026333,KOG2195	Unigene0026334,KOG2195	Unigene0026733,KOG1397	Unigene0027011,KOG1965	Unigene0027011,KOG1966	Unigene0027148,KOG2195	Unigene0027373,KOG0876	Unigene0027390,KOG2825	Unigene0027664,KOG3386	Unigene0027783,KOG0672	Unigene0027784,KOG0672	Unigene0027838,KOG0252	Unigene0027839,KOG0252	Unigene0002226,KOG0210	Unigene0002227,KOG0210	Unigene0002228,KOG0210	Unigene0002278,KOG2301	Unigene0002279,KOG2301	Unigene0002375,KOG2301	Unigene0002541,KOG4554	Unigene0002616,KOG2002	Unigene0002639,KOG1291	Unigene0002687,KOG4480	Unigene0002749,KOG0475	Unigene0002749,KOG0476	Unigene0002749,KOG0474
Q	Secondary metabolites biosynthesis, transport and catabolism	1100	Unigene0000025,KOG0156	Unigene0000051,KOG0156	Unigene0000054,KOG1178	Unigene0000098,KOG1399	Unigene0000114,KOG0054	Unigene0001670,KOG1599	Unigene0001755,KOG1178	Unigene0001756,KOG1205	Unigene0001756,KOG1610	Unigene0001756,KOG1209	Unigene0001756,KOG1210	Unigene0001765,KOG0157	Unigene0023416,KOG1205	Unigene0023416,KOG1210	Unigene0023416,KOG1209	Unigene0023416,KOG1207	Unigene0023416,KOG1610	Unigene0023417,KOG1205	Unigene0023417,KOG1209	Unigene0023417,KOG1210	Unigene0023417,KOG1201	Unigene0023417,KOG1610	Unigene0023417,KOG1204	Unigene0023434,KOG1204	Unigene0023567,KOG0022	Unigene0023567,KOG0024	Unigene0023677,KOG0156	Unigene0023722,KOG0156	Unigene0023766,KOG0156	Unigene0023767,KOG0156	Unigene0023812,KOG0023	Unigene0023812,KOG0024	Unigene0023813,KOG0023	Unigene0023813,KOG0024	Unigene0023905,KOG1204	Unigene0023905,KOG1208	Unigene0023907,KOG1204	Unigene0023907,KOG1208	Unigene0023952,KOG1208	Unigene0023952,KOG1205	Unigene0023952,KOG1610	Unigene0023953,KOG1208	Unigene0023953,KOG1610	Unigene0023953,KOG1205	Unigene0023992,KOG0157	Unigene0023992,KOG0158	Unigene0023993,KOG0157
R	General function prediction only	2882	Unigene0000001,KOG1382	Unigene0000017,KOG1236	Unigene0000017,KOG1235	Unigene0000039,KOG1233	Unigene0000041,KOG0254	Unigene0000054,KOG0255	Unigene0000056,KOG0154	Unigene0000067,KOG3183	Unigene0000074,KOG3085	Unigene0000088,KOG1577	Unigene0000091,KOG0835	Unigene0000093,KOG2325	Unigene0000116,KOG1721	Unigene0000133,KOG1674	Unigene0000166,KOG1674	Unigene0000167,KOG0593	Unigene0000167,KOG0598	Unigene0000170,KOG1808	Unigene0000173,KOG1336	Unigene0000173,KOG1269	Unigene0001576,KOG0725	Unigene0001579,KOG2552	Unigene0001582,KOG0598	Unigene0001590,KOG2703	Unigene0001611,KOG0254	Unigene0001622,KOG1729	Unigene0001622,KOG0504	Unigene0001627,KOG0955	Unigene0001628,KOG1236	Unigene0001656,KOG0266	Unigene0001656,KOG0274	Unigene0001713,KOG0001	Unigene0001756,KOG1610	Unigene0001756,KOG0725	Unigene0023338,KOG2565	Unigene0023339,KOG2565	Unigene0023378,KOG3289	Unigene0023379,KOG3289	Unigene0023416,KOG0725	Unigene0023416,KOG1610	Unigene0023417,KOG0725	Unigene0023417,KOG1610	Unigene0023425,KOG2484	Unigene0023425,KOG2423	Unigene0023425,KOG1424	Unigene0023427,KOG2484	Unigene0023427,KOG2423
S	Function unknown	928	Unigene0000077,KOG1297	Unigene0000144,KOG2054	Unigene0001612,KOG1443	Unigene0001624,KOG2637	Unigene0001656,KOG0295	Unigene0001661,KOG2118	Unigene0001771,KOG2172	Unigene0001775,KOG1443	Unigene0023782,KOG4618	Unigene0023783,KOG4618	Unigene0023854,KOG3277	Unigene0024084,KOG3228	Unigene0024086,KOG3228	Unigene0024139,KOG1426	Unigene0024140,KOG1426	Unigene0024266,KOG4090	Unigene0024364,KOG2443	Unigene0024365,KOG2443	Unigene0024406,KOG0271	Unigene0024407,KOG0271	Unigene0024407,KOG0281	Unigene0024479,KOG3856	Unigene0024493,KOG0308	Unigene0024494,KOG0308	Unigene0024547,KOG4498	Unigene0024548,KOG4498	Unigene0024602,KOG2521	Unigene0024603,KOG2521	Unigene0024644,KOG3481	Unigene0024645,KOG3481	Unigene0024668,KOG1296	Unigene0024669,KOG1296	Unigene0024757,KOG0295	Unigene0024790,KOG0296	Unigene0024791,KOG0295	Unigene0024791,KOG0271	Unigene0024791,KOG0281	Unigene0024905,KOG1685	Unigene0024922,KOG4071	Unigene0025010,KOG4149	Unigene0025011,KOG4149	Unigene0025044,KOG3306	Unigene0025045,KOG3306	Unigene0025086,KOG2545	Unigene0025087,KOG2545	Unigene0025138,KOG0396	Unigene0025139,KOG0396
T	Signal transduction mechanisms	1699	Unigene0000068,KOG1922	Unigene0000068,KOG1924	Unigene0000100,KOG1935	Unigene0000115,KOG1187	Unigene0000158,KOG0519	Unigene0000167,KOG0198	Unigene0000167,KOG0671	Unigene0000167,KOG0665	Unigene0000167,KOG0592	Unigene0000167,KOG0598	Unigene0000167,KOG0661	Unigene0000167,KOG1152	Unigene0001582,KOG0583	Unigene0001582,KOG0032	Unigene0001582,KOG0598	Unigene0001582,KOG0033	Unigene0001583,KOG1435	Unigene0001622,KOG0230	Unigene0001622,KOG1818	Unigene0001622,KOG1786	Unigene0001623,KOG0230	Unigene0001624,KOG0230	Unigene0001625,KOG0230	Unigene0001626,KOG0230	Unigene0001728,KOG0082	Unigene0001728,KOG0085	Unigene0001735,KOG0890	Unigene0001735,KOG0892	Unigene0023396,KOG0198	Unigene0023419,KOG3873	Unigene0023420,KOG3873	Unigene0023421,KOG3873	Unigene0023536,KOG1251	Unigene0023537,KOG0192	Unigene0023537,KOG0194	Unigene0023537,KOG4645	Unigene0023537,KOG0198	Unigene0023537,KOG0196	Unigene0023585,KOG4476	Unigene0023756,KOG3050	Unigene0023757,KOG3050	Unigene0023843,KOG0789	Unigene0023843,KOG0791	Unigene0023843,KOG0790	Unigene0023843,KOG0792	Unigene0023843,KOG4228	Unigene0023844,KOG0789
U	Intracellular trafficking, secretion, and vesicular transport	736	Unigene0000101,KOG0566	Unigene0000107,KOG0566	Unigene0000107,KOG0565	Unigene0000118,KOG3487	Unigene0000169,KOG2740	Unigene0000169,KOG0937	Unigene0000169,KOG0938	Unigene0001610,KOG0094	Unigene0001622,KOG1818	Unigene0001622,KOG1786	Unigene0001686,KOG3133	Unigene0024102,KOG4112	Unigene0024104,KOG1761	Unigene0024148,KOG0662	Unigene0024159,KOG1725	Unigene0024255,KOG4076	Unigene0024304,KOG3316	Unigene0024305,KOG3316	Unigene0024482,KOG4111	Unigene0024797,KOG0862	Unigene0024797,KOG0859	Unigene0024797,KOG0861	Unigene0024798,KOG0862	Unigene0024798,KOG0859	Unigene0024798,KOG0861	Unigene0024832,KOG3385	Unigene0024857,KOG2729	Unigene0024872,KOG0864	Unigene0025302,KOG1586	Unigene0025303,KOG1586	Unigene0025460,KOG3229	Unigene0025460,KOG3231	Unigene0025460,KOG3230	Unigene0025509,KOG3479	Unigene0025510,KOG3479	Unigene0025757,KOG3081	Unigene0025758,KOG3081	Unigene0025809,KOG1332	Unigene0025809,KOG2445	Unigene0025810,KOG1332	Unigene0025810,KOG2445	Unigene0025811,KOG1332	Unigene0025891,KOG0084	Unigene0025891,KOG0078	Unigene0025891,KOG0093	Unigene0025891,KOG0087	Unigene0025892,KOG0084
V	Defense mechanisms	103	Unigene0024058,KOG1502	Unigene0024159,KOG1726	Unigene0024242,KOG1515	Unigene0024243,KOG1515	Unigene0024301,KOG4730	Unigene0024799,KOG1502	Unigene0025201,KOG1716	Unigene0025201,KOG1717	Unigene0025202,KOG1716	Unigene0025202,KOG1717	Unigene0025252,KOG1502	Unigene0025391,KOG1216	Unigene0001851,KOG1823	Unigene0026192,KOG1759	Unigene0026324,KOG2787	Unigene0026351,KOG2764	Unigene0026668,KOG1716	Unigene0026668,KOG1717	Unigene0026668,KOG1718	Unigene0026884,KOG1529	Unigene0026888,KOG1216	Unigene0026890,KOG1216	Unigene0026985,KOG1502	Unigene0026987,KOG1502	Unigene0027080,KOG4730	Unigene0027081,KOG4730	Unigene0027087,KOG1962	Unigene0027088,KOG1962	Unigene0027605,KOG1515	Unigene0027963,KOG1047	Unigene0002090,KOG1515	Unigene0003089,KOG1502	Unigene0003185,KOG1716	Unigene0003185,KOG1717	Unigene0003185,KOG1718	Unigene0003286,KOG0624	Unigene0003405,KOG1502	Unigene0003547,KOG1502	Unigene0003631,KOG1515	Unigene0003811,KOG1515	Unigene0004081,KOG1660	Unigene0004082,KOG1660	Unigene0004612,KOG4730	Unigene0004745,KOG1841	Unigene0004924,KOG0624	Unigene0000405,KOG1502	Unigene0000406,KOG1502
W	Extracellular structures	25	Unigene0025173,KOG3989	Unigene0025174,KOG3989	Unigene0025391,KOG1216	Unigene0026888,KOG1216	Unigene0026888,KOG3544	Unigene0026890,KOG3544	Unigene0026890,KOG1216	Unigene0027983,KOG3544	Unigene0002775,KOG1048	Unigene0002858,KOG1836	Unigene0000226,KOG1836	Unigene0007235,KOG1437	Unigene0007339,KOG1836	Unigene0007506,KOG0994	Unigene0007507,KOG1836	Unigene0009108,KOG1836	Unigene0010334,KOG1736	Unigene0001103,KOG1836	Unigene0011157,KOG1836	Unigene0011605,KOG3871	Unigene0013268,KOG1216	Unigene0017359,KOG3781	Unigene0020174,KOG3587	Unigene0020586,KOG3587	Unigene0021043,KOG1226
Y	Nuclear structure	75	Unigene0025809,KOG2445	Unigene0025810,KOG2445	Unigene0002270,KOG4460	Unigene0002775,KOG2439	Unigene0002986,KOG4121	Unigene0003735,KOG0845	Unigene0003854,KOG2086	Unigene0003856,KOG2086	Unigene0004987,KOG3091	Unigene0004987,KOG0845	Unigene0005271,KOG1909	Unigene0005272,KOG1909	Unigene0005361,KOG0845	Unigene0005361,KOG3091	Unigene0005363,KOG2196	Unigene0005363,KOG0845	Unigene0005525,KOG1964	Unigene0005526,KOG1964	Unigene0005584,KOG2445	Unigene0005585,KOG2445	Unigene0005827,KOG2992	Unigene0005828,KOG2992	Unigene0006025,KOG2022	Unigene0000574,KOG2020	Unigene0000574,KOG2022	Unigene0007606,KOG2271	Unigene0007607,KOG2271	Unigene0008135,KOG0845	Unigene0008136,KOG0845	Unigene0008137,KOG0845	Unigene0008137,KOG3091	Unigene0008192,KOG4121	Unigene0008274,KOG1241	Unigene0008274,KOG2171	Unigene0008274,KOG2023	Unigene0000665,KOG2439	Unigene0008648,KOG2020	Unigene0009140,KOG0845	Unigene0009317,KOG2021	Unigene0009510,KOG1991	Unigene0009510,KOG1992	Unigene0010138,KOG2834	Unigene0010139,KOG2834	Unigene0010531,KOG3630	Unigene0010532,KOG3630	Unigene0010532,KOG0845	Unigene0010681,KOG2171
Z	Cytoskeleton	340	Unigene0000068,KOG1922	Unigene0000068,KOG1924	Unigene0000089,KOG3595	Unigene0000090,KOG3595	Unigene0023548,KOG1755	Unigene0023549,KOG1755	Unigene0023550,KOG1755	Unigene0023551,KOG1755	Unigene0023919,KOG1727	Unigene0024303,KOG3430	Unigene0024493,KOG0313	Unigene0024494,KOG0313	Unigene0024847,KOG3655	Unigene0024849,KOG3655	Unigene0025056,KOG0031	Unigene0025057,KOG0031	Unigene0025205,KOG0676	Unigene0025206,KOG0676	Unigene0025207,KOG0676	Unigene0025208,KOG0676	Unigene0025209,KOG0676	Unigene0001809,KOG4406	Unigene0001809,KOG3565	Unigene0026044,KOG0678	Unigene0026044,KOG0676	Unigene0026045,KOG0678	Unigene0026045,KOG0676	Unigene0026233,KOG3285	Unigene0026234,KOG3285	Unigene0026413,KOG0836	Unigene0026457,KOG0073	Unigene0026774,KOG3000	Unigene0027001,KOG0704	Unigene0027002,KOG0704	Unigene0027468,KOG4203	Unigene0027616,KOG1654	Unigene0027830,KOG3699	Unigene0028003,KOG1523	Unigene0028004,KOG1523	Unigene0028005,KOG1523	Unigene0002057,KOG0313	Unigene0002266,KOG3595	Unigene0002267,KOG3595	Unigene0002268,KOG3595	Unigene0002289,KOG3565	Unigene0002290,KOG3565	Unigene0002291,KOG3565
[truncated: 2,835 more columns]

## Sheet: Table S5
Table S5 The pathway lists of gene
KEGG_A_class	KEGG_B_class	Pathway	Count (3096)	Pathway ID	Genes	K_IDs
Metabolism	Global and Overview	Biosynthesis of amino acids	213	ko01230	Unigene0000070;Unigene0000538;Unigene0000743;Unigene0000862;Unigene0001008;Unigene0001200;Unigene0001693;Unigene0001824;Unigene0001830;Unigene0002107;Unigene0002426;Unigene0002499;Unigene0002619;Unigene0002620;Unigene0002832;Unigene0002981;Unigene0002982;Unigene0003017;Unigene0003018;Unigene0003074;Unigene0003100;Unigene0003285;Unigene0003382;Unigene0003409;Unigene0003410;Unigene0004030;Unigene00…	K00549+K05824+K00030+K01623+K17989+K14085+K01626+K01783+K01758+K00143+K01758+K00948+K00850+K00850+K00826+K01915+K01915+K00948+K00948+K00838+K00948+K00030+K01652+K00618+K00618+K00053+K00003+K00600+K00817+K00814+K15633+K01754+K01754+K01620+K01694+K01850+K01850+K17989+K17989+K17989+K01663+K12659+K12659+K14152+K00134+K14455+K01657+K00789+K01750+K00872+K17450+K00133+K01681+K01681+K01702+K00293+K00615+…
Metabolism	Global and Overview	Carbon metabolism	188	ko01200	Unigene0000168;Unigene0000743;Unigene0000862;Unigene0001008;Unigene0001219;Unigene0001235;Unigene0001488;Unigene0001610;Unigene0001655;Unigene0001824;Unigene0001945;Unigene0002023;Unigene0002203;Unigene0002205;Unigene0002401;Unigene0002499;Unigene0002619;Unigene0002620;Unigene0002815;Unigene0002951;Unigene0003017;Unigene0003018;Unigene0003100;Unigene0003123;Unigene0003254;Unigene0003281;Unigene00…	K00844+K00030+K01623+K17989+K01637+K00161+K00237+K00297+K01637+K01783+K00033+K01810+K00121+K00121+K00122+K00948+K00850+K00850+K01895+K00026+K00948+K00948+K00948+K00863+K03781+K01053+K01053+K00030+K00382+K00382+K05605+K05605+K00600+K00814+K00029+K00029+K15633+K00235+K01754+K01754+K00658+K15918+K15918+K00830+K00626+K00140+K00140+K00027+K17989+K17989+K17989+K07511+K00844+K00844+K00122+K00122+K00122+…
Genetic Information Processing	Translation	Ribosome	185	ko03010	Unigene0001087;Unigene0001291;Unigene0001906;Unigene0002188;Unigene0002372;Unigene0002686;Unigene0002715;Unigene0003108;Unigene0003109;Unigene0004402;Unigene0004561;Unigene0004564;Unigene0004565;Unigene0004712;Unigene0004713;Unigene0004797;Unigene0005260;Unigene0005315;Unigene0005707;Unigene0005753;Unigene0005754;Unigene0005856;Unigene0006448;Unigene0006482;Unigene0008041;Unigene0008719;Unigene00…	K02925+K02871+K02885+K02950+K02929+K02966+K02932+K02941+K02941+K02936+K02880+K02955+K02955+K02940+K02940+K02930+K02987+K02876+K02942+K02946+K02946+K02995+K02927+K02889+K02993+K02991+K02979+K02960+K02868+K02920+K02920+K02903+K02893+K02906+K02998+K02984+K02977+K02900+K02867+K02974+K02932+K02977+K02960+K02906+K02952+K02975+K02905+K02866+K02938+K02985+K02989+K02957+K02923+K02868+K02885+K02922+K02940+…
Genetic Information Processing	Translation	RNA transport	172	ko03013	Unigene0000085;Unigene0000240;Unigene0000242;Unigene0000551;Unigene0000574;Unigene0000582;Unigene0000720;Unigene0000789;Unigene0001085;Unigene0001097;Unigene0001139;Unigene0001954;Unigene0002001;Unigene0002009;Unigene0002119;Unigene0002442;Unigene0002452;Unigene0002570;Unigene0002728;Unigene0002756;Unigene0002757;Unigene0002760;Unigene0002905;Unigene0002906;Unigene0002985;Unigene0002986;Unigene00…	K03260+K02516+K00784+K03258+K14290+K03231+K03250+K13126+K14311+K14324+K14288+K03231+K03231+K03257+K03231+K14300+K14300+K03260+K03241+K03252+K03252+K03260+K03252+K03252+K14300+K14300+K14300+K14300+K14300+K12812+K03242+K03242+K00974+K03680+K03259+K10577+K03238+K03238+K01164+K01164+K03247+K14308+K03257+K03231+K14319+K14319+K03259+K14307+K14306+K03259+K03259+K14301+K14301+K00784+K14299+K14299+K14299+…
Metabolism	Carbohydrate metabolism	Starch and sucrose metabolism	141	ko00500	Unigene0000168;Unigene0000196;Unigene0000409;Unigene0000715;Unigene0000874;Unigene0001331;Unigene0001419;Unigene0001549;Unigene0002023;Unigene0002124;Unigene0002125;Unigene0002160;Unigene0002211;Unigene0002332;Unigene0002427;Unigene0002478;Unigene0002524;Unigene0002597;Unigene0002745;Unigene0003150;Unigene0004615;Unigene0004684;Unigene0004816;Unigene0004941;Unigene0005319;Unigene0005322;Unigene00…	K00844+K01188+K01184+K01178+K01213+K01213+K01213+K01176+K01810+K01187+K01187+K01187+K08678+K00700+K01213+K05349+K01213+K01187+K05349+K01213+K05349+K00697+K00963+K01178+K15920+K19356+K01187+K01213+K01210+K01193+K05349+K01213+K01213+K00844+K00844+K01213+K01179+K01179+K05349+K05349+K01188+K01051+K01051+K01051+K01051+K01051+K01051+K01187+K01187+K01187+K01187+K16055+K16055+K01196+K01187+K01187+K01051+…
Genetic Information Processing	Folding, sorting and degradation	Protein processing in endoplasmic reticulum	125	ko04141	Unigene0000135;Unigene0000201;Unigene0000254;Unigene0000277;Unigene0000363;Unigene0000600;Unigene0000971;Unigene0001134;Unigene0001605;Unigene0001876;Unigene0001908;Unigene0001972;Unigene0002129;Unigene0002796;Unigene0002838;Unigene0002885;Unigene0003286;Unigene0003564;Unigene0003710;Unigene0003721;Unigene0003722;Unigene0003854;Unigene0003856;Unigene0004522;Unigene0004692;Unigene0004693;Unigene00…	K03094+K14002+K06689+K13993+K03347+K01230+K13993+K12667+K09584+K10575+K13993+K03283+K03283+K10082+K07765+K10084+K09523+K11863+K09518+K12668+K12668+K14012+K14012+K09486+K14018+K14018+K13989+K09540+K09540+K06689+K09503+K10578+K14022+K12666+K12275+K12275+K03347+K03347+K14007+K13989+K09487+K13525+K09503+K09503+K09503+K09503+K14006+K10956+K01230+K01230+K08852+K07953+K08288+K01230+K07342+K04079+K03094+…
Genetic Information Processing	Transcription	Spliceosome	120	ko03040	Unigene0000008;Unigene0000065;Unigene0000726;Unigene0000966;Unigene0001093;Unigene0001104;Unigene0001176;Unigene0001196;Unigene0001293;Unigene0001972;Unigene0002129;Unigene0002309;Unigene0002319;Unigene0002363;Unigene0002364;Unigene0002365;Unigene0002527;Unigene0002528;Unigene0003235;Unigene0003267;Unigene0003299;Unigene0003390;Unigene0003595;Unigene0003911;Unigene0004548;Unigene0004748;Unigene00…	K09567+K12826+K12839+K12624+K12818+K12826+K12829+K12852+K11093+K03283+K03283+K11088+K12847+K12820+K12820+K12820+K12858+K12858+K12812+K12840+K12627+K12819+K09567+K12845+K12866+K12868+K12621+K12859+K12859+K09564+K12816+K12825+K12843+K12855+K12733+K12733+K12862+K11092+K12622+K12622+K11086+K12867+K12871+K12871+K12844+K12824+K12869+K12815+K12823+K12836+K11984+K12842+K12873+K12815+K06063+K11099+K03283+…
Metabolism	Carbohydrate metabolism	Glycolysis / Gluconeogenesis	119	ko00010	Unigene0000168;Unigene0000862;Unigene0001200;Unigene0001235;Unigene0002023;Unigene0002203;Unigene0002205;Unigene0002619;Unigene0002620;Unigene0002815;Unigene0003489;Unigene0003490;Unigene0003744;Unigene0003745;Unigene0003746;Unigene0003749;Unigene0004366;Unigene0004393;Unigene0005535;Unigene0005536;Unigene0006376;Unigene0006488;Unigene0006489;Unigene0006869;Unigene0007734;Unigene0007736;Unigene00…	K00844+K01623+K14085+K00161+K01810+K00121+K00121+K00850+K00850+K01895+K00382+K00382+K00128+K00128+K00128+K00129+K15633+K01785+K13953+K13953+K01568+K00844+K00844+K00134+K01785+K01785+K03841+K00129+K00128+K00850+K00850+K00850+K00850+K00850+K01810+K01810+K00128+K01835+K01610+K00128+K14085+K14085+K14085+K14085+K14085+K14085+K14085+K00121+K00121+K00121+K00134+K00844+K00134+K00134+K01623+K00873+K00128+…
Metabolism	Carbohydrate metabolism	Amino sugar and nucleotide sugar metabolism	118	ko00520	Unigene0000034;Unigene0000168;Unigene0000626;Unigene0000768;Unigene0000848;Unigene0001141;Unigene0001452;Unigene0001738;Unigene0002023;Unigene0002132;Unigene0002157;Unigene0002211;Unigene0002471;Unigene0002521;Unigene0003155;Unigene0003241;Unigene0003242;Unigene0003335;Unigene0003512;Unigene0003516;Unigene0003517;Unigene0003518;Unigene0003597;Unigene0003829;Unigene0003830;Unigene0004430;Unigene00…	K02564+K00844+K01209+K01209+K00698+K00326+K12373+K00698+K01810+K01183+K00698+K08678+K00698+K12373+K01183+K01209+K01209+K01183+K12373+K12373+K12373+K12373+K01183+K00849+K00849+K01209+K01183+K00963+K00972+K00972+K12373+K12373+K12373+K15920+K01209+K01183+K00844+K00844+K01809+K00971+K00621+K00820+K00820+K00820+K12373+K12373+K01836+K01711+K00698+K01209+K01209+K01209+K01209+K01443+K00698+K00698+K00698+…
Metabolism	Nucleotide metabolism	Purine metabolism	115	ko00230	Unigene0000156;Unigene0000576;Unigene0001012;Unigene0001121;Unigene0001145;Unigene0001670;Unigene0001925;Unigene0002099;Unigene0002289;Unigene0002310;Unigene0002458;Unigene0002499;Unigene0002853;Unigene0002884;Unigene0003017;Unigene0003018;Unigene0003093;Unigene0003094;Unigene0003100;Unigene0003297;Unigene0003298;Unigene0003340;Unigene0003341;Unigene0003734;Unigene0003862;Unigene0003863;Unigene00…	K02321+K03020+K03002+K02685+K03004+K00365+K01477+K01490+K03009+K02684+K01952+K00948+K19572+K19572+K00948+K00948+K03027+K03027+K00948+K01515+K01515+K01939+K01939+K03506+K00958+K00958+K00958+K00958+K11788+K00940+K01952+K01519+K01519+K00764+K10807+K00365+K01522+K01487+K18532+K18532+K00939+K00939+K03023+K03023+K00088+K02325+K01427+K01477+K01952+K01923+K01487+K00939+K00602+K14721+K03022+K03007+K03007+…
Metabolism	Energy metabolism	Oxidative phosphorylation	107	ko00190	Unigene0000288;Unigene0000366;Unigene0000630;Unigene0001051;Unigene0001138;Unigene0001210;Unigene0001311;Unigene0001488;Unigene0001650;Unigene0001938;Unigene0002428;Unigene0003428;Unigene0003440;Unigene0003470;Unigene0004004;Unigene0004064;Unigene0004168;Unigene0004417;Unigene0005318;Unigene0005590;Unigene0006320;Unigene0006469;Unigene0006547;Unigene0006548;Unigene0007183;Unigene0007285;Unigene00…	K03934+K03940+K00329+K02265+K03883+K02148+K02261+K00237+K00419+K02263+K02145+K02264+K11353+K00413+K03940+K03942+K02133+K00235+K02146+K00411+K00415+K01549+K03885+K03885+K02257+K03953+K02147+K02154+K02256+K02267+K02256+K03936+K02144+K02152+K03935+K02266+K02132+K01535+K02259+K02259+K00234+K00234+K03937+K02261+K02256+K02132+K03878+K00412+K02133+K02267+K02137+K02126+K02132+K03881+K02265+K02126+K00412+…
Cellular Processes	Cell growth and death	Cell cycle - yeast	107	ko04111	Unigene0000135;Unigene0000240;Unigene0000363;Unigene0001086;Unigene0001132;Unigene0001207;Unigene0001262;Unigene0001492;Unigene0001717;Unigene0002191;Unigene0002192;Unigene0002992;Unigene0003143;Unigene0003414;Unigene0003415;Unigene0004470;Unigene0004474;Unigene0004739;Unigene0004740;Unigene0005160;Unigene0005161;Unigene0005162;Unigene0005465;Unigene0005565;Unigene0005677;Unigene0005678;Unigene00…	K03094+K02516+K03347+K06639+K04382+K02214+K02604+K02178+K06670+K10259+K10259+K02607+K04563+K02603+K02603+K03363+K02180+K06676+K06676+K06674+K06674+K06674+K02220+K02214+K06678+K06678+K02541+K02831+K02831+K03347+K03347+K02309+K03361+K03361+K02213+K03361+K03353+K06636+K02212+K04354+K02605+K06669+K09175+K08866+K03094+K02830+K02830+K06662+K06666+K06666+K02606+K03350+K02210+K06628+K02216+K02179+K03349+…
Genetic Information Processing	Folding, sorting and degradation	Ubiquitin mediated proteolysis	102	ko04120	Unigene0000135;Unigene0000187;Unigene0000229;Unigene0000254;Unigene0000280;Unigene0000363;Unigene0000674;Unigene0001422;Unigene0001876;Unigene0002166;Unigene0002191;Unigene0002192;Unigene0002460;Unigene0002751;Unigene0002752;Unigene0002753;Unigene0002754;Unigene0002755;Unigene0002758;Unigene0003201;Unigene0003202;Unigene0003912;Unigene0004470;Unigene0005332;Unigene0005554;Unigene0005751;Unigene00…	K03094+K10684+K04706+K06689+K10598+K03347+K10591+K10590+K10575+K03178+K10259+K10259+K03362+K10592+K10592+K10592+K10592+K10592+K10592+K10686+K10686+K10577+K03363+K06689+K10578+K03869+K03362+K03362+K03347+K03347+K03361+K03361+K10573+K10573+K10573+K03361+K10579+K10579+K03353+K10580+K10580+K10591+K10684+K10684+K03094+K04554+K10597+K10597+K03350+K10581+K10590+K10576+K03349+K03349+K03364+K03355+K03355+…
Cellular Processes	Transport and catabolism	Endocytosis	102	ko04144	Unigene0000523;Unigene0000674;Unigene0000865;Unigene0000867;Unigene0000868;Unigene0001972;Unigene0002129;Unigene0002595;Unigene0002688;Unigene0002818;Unigene0003454;Unigene0003539;Unigene0003759;Unigene0003777;Unigene0003861;Unigene0003946;Unigene0003947;Unigene0004081;Unigene0004082;Unigene0004174;Unigene0004175;Unigene0004429;Unigene0004585;Unigene0004774;Unigene0004775;Unigene0005482;Unigene00…	K11839+K10591+K18442+K18442+K18442+K03283+K03283+K12197+K05747+K12493+K07937+K12493+K19476+K07897+K04393+K11826+K11826+K17917+K17917+K19366+K19366+K12471+K12196+K12189+K12189+K05747+K05747+K01115+K01115+K01115+K17919+K07889+K07889+K12562+K05754+K05758+K11824+K18468+K10591+K10365+K10396+K03283+K07889+K12562+K07941+K12182+K12182+K12471+K05747+K04705+K18443+K18443+K12472+K01115+K01115+K12194+K04646+…
Genetic Information Processing	Translation	Ribosome biogenesis in eukaryotes	101	ko03008	Unigene0000144;Unigene0000352;Unigene0000353;Unigene0000536;Unigene0000574;Unigene0001068;Unigene0001287;Unigene0001562;Unigene0001771;Unigene0002436;Unigene0002437;Unigene0002438;Unigene0002636;Unigene0003370;Unigene0003521;Unigene0003522;Unigene0003911;Unigene0004141;Unigene0004142;Unigene0004162;Unigene0004385;Unigene0004572;Unigene0004927;Unigene0005258;Unigene0005259;Unigene0005387;Unigene00…	K14544+K14570+K14570+K12618+K14290+K14570+K14563+K14571+K14567+K14572+K14572+K14572+K14556+K03115+K11131+K11131+K12845+K01164+K01164+K14565+K14564+K14559+K11883+K14521+K14521+K14545+K13288+K14556+K14558+K07562+K07562+K18532+K18532+K14571+K14571+K07936+K07936+K11130+K14539+K14538+K14538+K14546+K14546+K14554+K14554+K14574+K14574+K14574+K14566+K06943+K03538+K14284+K14758+K14290+K14527+K14569+K14544+…
Cellular Processes	Transport and catabolism	Peroxisome	96	ko04146	Unigene0000040;Unigene0000161;Unigene0001130;Unigene0001182;Unigene0001326;Unigene0001455;Unigene0001493;Unigene0001540;Unigene0001686;Unigene0001723;Unigene0002646;Unigene0002705;Unigene0003069;Unigene0003254;Unigene0003959;Unigene0004137;Unigene0004138;Unigene0004388;Unigene0004445;Unigene0004900;Unigene0005087;Unigene0005088;Unigene0005431;Unigene0006461;Unigene0006855;Unigene0006856;Unigene00…	K01897+K01640+K07513+K01897+K13339+K01640+K04564+K13348+K13337+K13339+K13339+K13338+K00306+K03781+K13350+K01897+K01897+K01897+K00306+K13239+K13348+K13348+K00830+K00624+K08764+K08764+K13342+K13342+K13336+K13237+K13237+K13237+K08726+K08726+K01796+K01796+K00624+K00624+K00624+K03426+K06664+K06664+K13342+K00306+K00306+K13338+K12663+K12663+K13345+K03781+K03781+K00624+K11992+K01897+K00624+K00232+K13339+…
Metabolism	Amino acid metabolism	Arginine and proline metabolism	88	ko00330	Unigene0000356;Unigene0001200;Unigene0001832;Unigene0002069;Unigene0002564;Unigene0003744;Unigene0003745;Unigene0003746;Unigene0003787;Unigene0003788;Unigene0003789;Unigene0003790;Unigene0003791;Unigene0003987;Unigene0003988;Unigene0004185;Unigene0004403;Unigene0004770;Unigene0004819;Unigene0004820;Unigene0005102;Unigene0005201;Unigene0005650;Unigene0005651;Unigene0006576;Unigene0007003;Unigene00…	K01426+K14085+K01259+K01426+K01581+K00128+K00128+K00128+K01426+K01426+K01426+K01426+K01426+K13366+K13366+K01480+K01611+K01426+K11142+K11142+K01581+K00294+K01426+K01426+K01581+K14455+K01480+K01750+K01426+K00819+K00293+K01426+K01426+K00128+K00931+K00931+K01426+K01426+K01426+K01426+K01426+K00286+K01426+K00128+K00318+K00318+K14454+K00128+K14085+K14085+K14085+K14085+K14085+K14085+K14085+K14455+K13366+…
Metabolism	Amino acid metabolism	Glycine, serine and threonine metabolism	86	ko00260	Unigene0001008;Unigene0001039;Unigene0001200;Unigene0001830;Unigene0002221;Unigene0002239;Unigene0002240;Unigene0002426;Unigene0003069;Unigene0003489;Unigene0003490;Unigene0003763;Unigene0004088;Unigene0004128;Unigene0004366;Unigene0004445;Unigene0004555;Unigene0004556;Unigene0004938;Unigene0004939;Unigene0005274;Unigene0005431;Unigene0005884;Unigene0006361;Unigene0006362;Unigene0006363;Unigene00…	K17989+K00108+K14085+K01758+K16066+K00643+K00643+K01758+K00306+K00382+K00382+K00049+K00003+K00600+K15633+K00306+K01754+K01754+K15918+K15918+K01620+K00830+K01694+K17989+K17989+K17989+K00108+K00108+K00108+K00108+K00108+K00108+K00872+K00133+K00831+K00831+K00306+K00306+K00281+K00281+K17103+K01733+K01733+K00276+K00605+K01620+K01620+K00928+K16066+K00108+K14085+K14085+K14085+K14085+K14085+K14085+K14085+…
Metabolism	Amino acid metabolism	Tryptophan metabolism	84	ko00380	Unigene0000356;Unigene0001200;Unigene0001816;Unigene0002069;Unigene0002201;Unigene0002733;Unigene0003053;Unigene0003054;Unigene0003074;Unigene0003254;Unigene0003744;Unigene0003745;Unigene0003746;Unigene0003787;Unigene0003788;Unigene0003789;Unigene0003790;Unigene0003791;Unigene0004163;Unigene0004164;Unigene0004770;Unigene0004995;Unigene0004996;Unigene0005001;Unigene0005003;Unigene0005650;Unigene00…	K01426+K14085+K00252+K01426+K14265+K14265+K14265+K14265+K00838+K03781+K00128+K00128+K00128+K01426+K01426+K01426+K01426+K01426+K14265+K14265+K01426+K14265+K14265+K01593+K01593+K01426+K01426+K00626+K14338+K07511+K14265+K14265+K01426+K14338+K14338+K14338+K01426+K01426+K00128+K00164+K01426+K01426+K01426+K01426+K01426+K14265+K14265+K01426+K03781+K03781+K00128+K00463+K01556+K00486+K00128+K14085+K14085+…
Cellular Processes	Transport and catabolism	Phagosome	84	ko04145	Unigene0000089;Unigene0000090;Unigene0000359;Unigene0000527;Unigene0001210;Unigene0001622;Unigene0001623;Unigene0001625;Unigene0001626;Unigene0002266;Unigene0002267;Unigene0002268;Unigene0002333;Unigene0002428;Unigene0003530;Unigene0003531;Unigene0003754;Unigene0003777;Unigene0004215;Unigene0004216;Unigene0005170;Unigene0005300;Unigene0005302;Unigene0005318;Unigene0006567;Unigene0006932;Unigene00…	K10413+K10413+K00914+K10413+K02148+K00921+K00921+K00921+K00921+K10413+K10413+K10413+K05692+K02145+K07375+K07375+K04392+K07897+K08008+K08008+K08008+K07374+K07374+K02146+K08492+K07375+K07375+K07375+K07889+K07889+K10956+K02147+K10415+K00914+K00914+K00914+K00914+K00914+K00921+K00921+K07374+K07342+K10413+K10413+K02154+K07889+K02144+K02152+K12182+K12182+K10413+K10413+K10413+K10413+K10413+K10413+K10413+…
Metabolism	Nucleotide metabolism	Pyrimidine metabolism	82	ko00240	Unigene0000156;Unigene0000419;Unigene0000576;Unigene0001012;Unigene0001069;Unigene0001121;Unigene0001145;Unigene0002041;Unigene0002221;Unigene0002289;Unigene0002310;Unigene0002369;Unigene0003093;Unigene0003094;Unigene0003734;Unigene0003991;Unigene0004044;Unigene0004732;Unigene0004733;Unigene0004798;Unigene0004799;Unigene0005496;Unigene0005646;Unigene0005931;Unigene0006731;Unigene0006732;Unigene00…	K02321+K00876+K03020+K03002+K00384+K02685+K03004+K00254+K16066+K03009+K02684+K00757+K03027+K03027+K03506+K00940+K00757+K00762+K00762+K01519+K01519+K10807+K01465+K01489+K03023+K03023+K02325+K00761+K14721+K03022+K03007+K03007+K03021+K03021+K16330+K16330+K01937+K03010+K03504+K02320+K02320+K02327+K03006+K02999+K01955+K03018+K16066+K02324+K11541+K03005+K03005+K03009+K03009+K10807+K03018+K03007+K03010+…
Metabolism	Carbohydrate metabolism	Pentose and glucuronate interconversions	78	ko00040	Unigene0000409;Unigene0000818;Unigene0000874;Unigene0001035;Unigene0001081;Unigene0001331;Unigene0001419;Unigene0001824;Unigene0002427;Unigene0002524;Unigene0003150;Unigene0003497;Unigene0003744;Unigene0003745;Unigene0003746;Unigene0004816;Unigene0005734;Unigene0006375;Unigene0006480;Unigene0006481;Unigene0006666;Unigene0007095;Unigene0007466;Unigene0007471;Unigene0007473;Unigene0007475;Unigene00…	K01184+K18106+K01213+K00008+K18107+K01213+K01213+K01783+K01213+K01213+K01213+K00065+K00128+K00128+K00128+K00963+K01213+K05351+K01213+K01213+K01213+K18106+K01051+K01051+K01051+K01051+K01051+K01051+K17818+K00854+K00128+K01051+K01213+K01213+K01213+K01213+K01213+K01213+K01051+K01051+K00128+K00854+K01213+K01213+K01213+K01213+K01213+K01213+K01213+K00128+K00012+K00128+K00002+K01213+K01051+K01051+K01213+…
Cellular Processes	Cell growth and death	Meiosis - yeast	72	ko04113	Unigene0000641;Unigene0001086;Unigene0001132;Unigene0001207;Unigene0001262;Unigene0001492;Unigene0002727;Unigene0002992;Unigene0003143;Unigene0003414;Unigene0003415;Unigene0004049;Unigene0004050;Unigene0004470;Unigene0004523;Unigene0005077;Unigene0005565;Unigene0005858;Unigene0005976;Unigene0006064;Unigene0006065;Unigene0006299;Unigene0006739;Unigene0007791;Unigene0008486;Unigene0008641;Unigene00…	K12765+K06639+K04382+K02214+K02604+K02178+K12765+K02607+K04563+K02603+K02603+K10872+K10872+K03363+K12765+K12761+K02214+K06269+K02541+K02831+K02831+K02309+K02213+K03353+K06636+K02212+K02605+K06669+K10872+K02830+K02830+K06662+K06269+K02606+K03350+K02210+K06628+K02216+K03349+K03349+K04345+K06671+K10878+K02365+K02365+K03355+K03355+K03456+K03351+K02209+K03363+K03114+K03114+K02178+K03358+K03358+K02542+…
Metabolism	Global and Overview	Degradation of aromatic compounds	71	ko01220	Unigene0000628;Unigene0000692;Unigene0000897;Unigene0000904;Unigene0002203;Unigene0002205;Unigene0002574;Unigene0003281;Unigene0003282;Unigene0003689;Unigene0003690;Unigene0004545;Unigene0004670;Unigene0004730;Unigene0005306;Unigene0005535;Unigene0005536;Unigene0006121;Unigene0006593;Unigene0006633;Unigene0007830;Unigene0007831;Unigene0007979;Unigene0007980;Unigene0007981;Unigene0008196;Unigene00…	K00480+K07824+K07824+K00480+K00121+K00121+K00480+K01053+K01053+K00480+K00480+K00480+K00480+K07824+K00480+K13953+K13953+K00480+K00480+K00480+K00480+K00480+K00480+K00480+K00480+K00480+K00480+K00480+K00480+K00480+K00480+K00480+K00480+K00121+K00121+K00121+K00480+K00480+K00002+K00121+K00121+K13953+K00121+K00480+K00480+K07824+K00480+K13953+K13953+K00480+K00480+K00480+K00480+K00002+K00002+K13953+K13953+…
Metabolism	Lipid metabolism	Glycerophospholipid metabolism	68	ko00564	Unigene0001166;Unigene0001349;Unigene0001578;Unigene0002784;Unigene0002804;Unigene0003043;Unigene0003044;Unigene0003134;Unigene0003135;Unigene0003325;Unigene0003326;Unigene0003463;Unigene0003687;Unigene0004357;Unigene0004358;Unigene0005307;Unigene0005308;Unigene0005658;Unigene0005659;Unigene0005660;Unigene0005818;Unigene0005989;Unigene0005990;Unigene0005991;Unigene0006698;Unigene0007056;Unigene00…	K00999+K01613+K00981+K06128+K13333+K06123+K06123+K13535+K13535+K00968+K00968+K13507+K01613+K13507+K13507+K13519+K13519+K13333+K13333+K13333+K08730+K01115+K01115+K01115+K00995+K00111+K00111+K01613+K13507+K01613+K00993+K00866+K17103+K15728+K16369+K01613+K18693+K13507+K14676+K01115+K01115+K13333+K13333+K13333+K13333+K01613+K01613+K01613+K01613+K01613+K01613+K01613+K01613+K01613+K01115+K06128+K06123+…
Metabolism	Lipid metabolism	Glycerolipid metabolism	67	ko00561	Unigene0000860;Unigene0001200;Unigene0001642;Unigene0002096;Unigene0002627;Unigene0003123;Unigene0003463;Unigene0003692;Unigene0003744;Unigene0003745;Unigene0003746;Unigene0004357;Unigene0004358;Unigene0004618;Unigene0004938;Unigene0004939;Unigene0005307;Unigene0005308;Unigene0005456;Unigene0005457;Unigene0006665;Unigene0006988;Unigene0006995;Unigene0007367;Unigene0007368;Unigene0007780;Unigene00…	K18097+K14085+K07407+K07407+K01046+K00863+K13507+K07407+K00128+K00128+K00128+K13507+K13507+K18097+K15918+K15918+K13519+K13519+K07407+K07407+K07407+K14457+K07407+K00679+K00679+K13507+K17900+K00864+K00864+K00128+K15728+K18693+K13507+K00128+K18097+K01046+K00128+K14085+K14085+K14085+K14085+K14085+K14085+K14085+K07407+K00128+K00002+K07407+K18097+K18097+K18097+K00128+K07407+K07407+K07407+K18097+K18097+…
Genetic Information Processing	Folding, sorting and degradation	RNA degradation	67	ko03018	Unigene0000536;Unigene0000789;Unigene0000966;Unigene0001231;Unigene0002619;Unigene0002620;Unigene0002767;Unigene0003299;Unigene0003897;Unigene0004121;Unigene0004526;Unigene0004776;Unigene0005280;Unigene0005281;Unigene0006009;Unigene0006071;Unigene0006072;Unigene0006306;Unigene0006318;Unigene0006319;Unigene0006474;Unigene0006475;Unigene0007026;Unigene0007170;Unigene0007171;Unigene0007779;Unigene00…	K12618+K13126+K12624+K04043+K00850+K00850+K12613+K12627+K12597+K03514+K12572+K12621+K12603+K12603+K03678+K12591+K12591+K03679+K04077+K04077+K12585+K12585+K12602+K12622+K12622+K12609+K13126+K12606+K12580+K12600+K12600+K12614+K12619+K00850+K00850+K00850+K00850+K00850+K12620+K12618+K11600+K12626+K12590+K12590+K12599+K12598+K12605+K12604+K10643+K12571+K12598+K01689+K04077+K01689+K01689+K04077+K01689+…
Genetic Information Processing	Folding, sorting and degradation	Proteasome	66	ko03050	Unigene0000476;Unigene0001158;Unigene0001216;Unigene0001806;Unigene0001915;Unigene0002054;Unigene0002782;Unigene0003132;Unigene0003133;Unigene0003170;Unigene0003371;Unigene0003372;Unigene0003509;Unigene0004674;Unigene0004675;Unigene0005655;Unigene0006321;Unigene0006608;Unigene0006700;Unigene0006886;Unigene0007168;Unigene0007900;Unigene0007901;Unigene0008427;Unigene0008429;Unigene0008852;Unigene00…	K02728+K02731+K03066+K02729+K02729+K06699+K03062+K02736+K02736+K02734+K03064+K03064+K02728+K03065+K03065+K02739+K02729+K03036+K03030+K02735+K03039+K03037+K03037+K03035+K03035+K02732+K03033+K02725+K03063+K03063+K03028+K03032+K02726+K03062+K03062+K02725+K06699+K02730+K06699+K06699+K06699+K03028+K02735+K03064+K02736+K06699+K06699+K11599+K11599+K11599+K02730+K02738+K02738+K02738+K03038+K03038+K10881+…
Metabolism	Amino acid metabolism	Cysteine and methionine metabolism	65	ko00270	Unigene0000070;Unigene0001008;Unigene0001830;Unigene0002343;Unigene0002426;Unigene0002565;Unigene0002832;Unigene0002951;Unigene0003074;Unigene0003221;Unigene0003222;Unigene0003459;Unigene0004088;Unigene0004403;Unigene0005283;Unigene0006353;Unigene0006361;Unigene0006362;Unigene0006363;Unigene0006411;Unigene0006412;Unigene0007003;Unigene0007062;Unigene0007115;Unigene0007385;Unigene0007527;Unigene00…	K00549+K17989+K01758+K11204+K01758+K11204+K00826+K00026+K00838+K00899+K00899+K01251+K00003+K01611+K01920+K11204+K17989+K17989+K17989+K08964+K08964+K14455+K00641+K00789+K11204+K00133+K00293+K01739+K00826+K00558+K01738+K01738+K00547+K17069+K00789+K14454+K00549+K00549+K00558+K00558+K00928+K14455+K00549+K14455+K14454+K00789+K00789+K01251+K08967+K08964+K08964+K00838+K17989+K00026+K00789+K01011+K11204+…
Metabolism	Lipid metabolism	Fatty acid degradation	64	ko00071	Unigene0000040;Unigene0001130;Unigene0001182;Unigene0001200;Unigene0001816;Unigene0002203;Unigene0002205;Unigene0003744;Unigene0003745;Unigene0003746;Unigene0004137;Unigene0004138;Unigene0004388;Unigene0004900;Unigene0005535;Unigene0005536;Unigene0005843;Unigene0006416;Unigene0006434;Unigene0007843;Unigene0007844;Unigene0007847;Unigene0008620;Unigene0010772;Unigene0011514;Unigene0011634;Unigene00…	K01897+K07513+K01897+K14085+K00252+K00121+K00121+K00128+K00128+K00128+K01897+K01897+K01897+K13239+K13953+K13953+K00626+K14338+K07511+K14338+K14338+K14338+K00128+K00128+K01897+K00232+K01897+K00128+K14085+K14085+K14085+K14085+K14085+K14085+K14085+K00121+K00121+K00121+K14338+K00249+K00128+K07513+K00232+K01897+K00121+K00121+K13953+K00121+K13953+K13953+K00128+K00128+K13953+K13953+K13953+K13953+K13953+…
Metabolism	Amino acid metabolism	Valine, leucine and isoleucine degradation	64	ko00280	Unigene0000161;Unigene0001130;Unigene0001200;Unigene0001455;Unigene0002740;Unigene0002832;Unigene0003204;Unigene0003489;Unigene0003490;Unigene0003683;Unigene0003684;Unigene0003744;Unigene0003745;Unigene0003746;Unigene0003797;Unigene0004845;Unigene0005843;Unigene0005852;Unigene0005853;Unigene0005985;Unigene0006058;Unigene0006059;Unigene0006060;Unigene0006061;Unigene0006062;Unigene0006063;Unigene00…	K01640+K07513+K14085+K01640+K00167+K00826+K01969+K00382+K00382+K05605+K05605+K00128+K00128+K00128+K01907+K01027+K00626+K00140+K00140+K00167+K01907+K01907+K01907+K01907+K01907+K01907+K07511+K01968+K01968+K01968+K00128+K00253+K00826+K09699+K00128+K00020+K01907+K05607+K05607+K00128+K14085+K14085+K14085+K14085+K14085+K14085+K14085+K01969+K01907+K00249+K00128+K07513+K01907+K01907+K01907+K00128+K00128+…
Metabolism	Carbohydrate metabolism	Pyruvate metabolism	59	ko00620	Unigene0000039;Unigene0001200;Unigene0001235;Unigene0002815;Unigene0002951;Unigene0003489;Unigene0003490;Unigene0003744;Unigene0003745;Unigene0003746;Unigene0003763;Unigene0004346;Unigene0004347;Unigene0005843;Unigene0005915;Unigene0006117;Unigene0008074;Unigene0008075;Unigene0008620;Unigene0009167;Unigene0010132;Unigene0010486;Unigene0010487;Unigene0010490;Unigene0010491;Unigene0010772;Unigene00…	K00102+K14085+K00161+K01895+K00026+K00382+K00382+K00128+K00128+K00128+K00049+K00029+K00029+K00626+K00101+K00027+K00101+K00101+K00128+K01067+K00102+K01655+K01655+K01638+K01638+K00128+K01679+K00102+K01958+K01610+K01007+K00128+K14085+K14085+K14085+K14085+K14085+K14085+K14085+K11262+K01069+K11262+K00873+K00101+K00128+K00029+K01610+K01610+K00128+K01759+K01759+K00026+K01067+K00128+K14085+K00162+K01649+…
Genetic Information Processing	Translation	Aminoacyl-tRNA biosynthesis	57	ko00970	Unigene0000049;Unigene0000347;Unigene0000652;Unigene0001294;Unigene0001316;Unigene0001937;Unigene0002915;Unigene0003055;Unigene0003056;Unigene0003198;Unigene0003496;Unigene0003778;Unigene0003779;Unigene0004431;Unigene0004557;Unigene0006089;Unigene0006624;Unigene0006625;Unigene0006626;Unigene0006864;Unigene0007480;Unigene0007610;Unigene0007952;Unigene0007953;Unigene0008008;Unigene0008576;Unigene00…	K01872+K01876+K01869+K02433+K01866+K01868+K01873+K00604+K00604+K01893+K01874+K01890+K01890+K01867+K01866+K01885+K01893+K01893+K01893+K01875+K02434+K01875+K01889+K01889+K01876+K01886+K01892+K01892+K01876+K01887+K04567+K01874+K01874+K01874+K01870+K01881+K01868+K01868+K01868+K01868+K01873+K01869+K01869+K01867+K01883+K01880+K01870+K01870+K01868+K01873+K01870+K01876+K01885+K01872+K01872+K01872+K01889
Metabolism	Amino acid metabolism	Alanine, aspartate and glutamate metabolism	56	ko00250	Unigene0000756;Unigene0000761;Unigene0002526;Unigene0002981;Unigene0002982;Unigene0003146;Unigene0003340;Unigene0003341;Unigene0003808;Unigene0004305;Unigene0004425;Unigene0004852;Unigene0005201;Unigene0005431;Unigene0006263;Unigene0006264;Unigene0006265;Unigene0006266;Unigene0007003;Unigene0007665;Unigene0007666;Unigene0007667;Unigene0008733;Unigene0008945;Unigene0009361;Unigene0009362;Unigene00…	K15371+K15371+K01953+K01915+K01915+K00823+K01939+K01939+K00135+K00814+K01580+K00764+K00294+K00830+K00262+K00262+K00262+K00262+K14455+K00820+K00820+K00820+K01915+K01755+K01953+K01953+K01953+K13566+K14454+K01955+K11541+K00264+K00264+K00264+K01953+K01953+K15371+K14455+K14455+K00820+K00135+K00814+K14454+K01953+K01915+K00830+K00814+K15371+K15371+K15371+K15371+K15371+K01956+K01956+K01940+K01756
Metabolism	Global and Overview	Fatty acid metabolism	56	ko01212	Unigene0000040;Unigene0000941;Unigene0001130;Unigene0001182;Unigene0001842;Unigene0001843;Unigene0001892;Unigene0002074;Unigene0002609;Unigene0003237;Unigene0003238;Unigene0004137;Unigene0004138;Unigene0004388;Unigene0004528;Unigene0005284;Unigene0005285;Unigene0005417;Unigene0005508;Unigene0005509;Unigene0005843;Unigene0005859;Unigene0006434;Unigene0008490;Unigene0009287;Unigene0009288;Unigene00…	K01897+K00667+K07513+K01897+K00667+K00667+K00667+K00059+K00507+K10703+K10703+K01897+K01897+K01897+K00507+K10246+K10246+K00059+K10256+K10256+K00626+K10256+K07511+K10256+K01074+K01074+K10256+K00059+K01897+K00232+K10258+K10258+K01897+K11262+K00507+K11262+K00507+K00249+K00668+K07513+K07512+K00059+K00667+K00232+K01897+K00667+K00667+K00667+K07512+K00667+K00667+K10256+K00507+K00507+K00507+K10251
Metabolism	Carbohydrate metabolism	Glyoxylate and dicarboxylate metabolism	55	ko00630	Unigene0001219;Unigene0001655;Unigene0002401;Unigene0002951;Unigene0002981;Unigene0002982;Unigene0003254;Unigene0003489;Unigene0003490;Unigene0003763;Unigene0004128;Unigene0004938;Unigene0004939;Unigene0005431;Unigene0005843;Unigene0006513;Unigene0006514;Unigene0006516;Unigene0006517;Unigene0006518;Unigene0006519;Unigene0007786;Unigene0007787;Unigene0008301;Unigene0008733;Unigene0009507;Unigene00…	K01637+K01637+K00122+K00026+K01915+K01915+K03781+K00382+K00382+K00049+K00600+K15918+K15918+K00830+K00626+K00122+K00122+K00122+K00122+K00122+K00122+K01681+K01681+K01455+K01915+K00281+K00281+K00605+K03781+K03781+K01647+K01638+K01638+K01647+K00122+K01433+K03781+K02437+K00600+K00281+K00600+K03781+K00281+K03781+K03781+K00281+K00281+K01915+K00830+K03781+K03781+K00026+K02437+K02437+K01647
Genetic Information Processing	Translation	mRNA surveillance pathway	55	ko03015	Unigene0000789;Unigene0001097;Unigene0001132;Unigene0003235;Unigene0004247;Unigene0005269;Unigene0005858;Unigene0005888;Unigene0005959;Unigene0005960;Unigene0006546;Unigene0007147;Unigene0008092;Unigene0008298;Unigene0008315;Unigene0008508;Unigene0008707;Unigene0009011;Unigene0009037;Unigene0009038;Unigene0009039;Unigene0009396;Unigene0009513;Unigene0009580;Unigene0009581;Unigene0009740;Unigene00…	K13126+K14324+K04382+K12812+K14396+K03267+K06269+K14326+K15542+K15542+K14399+K14400+K13126+K06100+K14284+K14405+K04354+K14962+K14376+K14376+K14376+K14326+K06269+K14327+K14327+K14403+K14401+K14326+K12882+K14408+K14326+K06965+K14402+K14416+K14416+K13171+K03456+K04382+K12881+K14403+K11584+K14411+K14326+K13025+K03265+K14396+K14403+K14294+K14325+K12876+K12876+K14397+K12881+K14404+K15544
Metabolism	Carbohydrate metabolism	Galactose metabolism	54	ko00052	Unigene0000168;Unigene0001642;Unigene0002096;Unigene0002124;Unigene0002125;Unigene0002160;Unigene0002597;Unigene0002619;Unigene0002620;Unigene0003692;Unigene0003829;Unigene0003830;Unigene0004393;Unigene0004816;Unigene0005456;Unigene0005457;Unigene0005552;Unigene0005795;Unigene0006488;Unigene0006489;Unigene0006665;Unigene0006995;Unigene0007630;Unigene0007631;Unigene0007632;Unigene0007633;Unigene00…	K00844+K07407+K07407+K01187+K01187+K01187+K01187+K00850+K00850+K07407+K00849+K00849+K01785+K00963+K07407+K07407+K01187+K01193+K00844+K00844+K07407+K07407+K01187+K01187+K01187+K01187+K01684+K01684+K01684+K01785+K01785+K01187+K01187+K00850+K00850+K00850+K00850+K00850+K01835+K01187+K01784+K00844+K01784+K07407+K01187+K01784+K01190+K00844+K07407+K01187+K01187+K07407+K07407+K07407
Metabolism	Amino acid metabolism	Lysine degradation	54	ko00310	Unigene0000954;Unigene0001200;Unigene0001363;Unigene0001816;Unigene0002052;Unigene0002107;Unigene0003069;Unigene0003744;Unigene0003745;Unigene0003746;Unigene0003808;Unigene0004126;Unigene0004127;Unigene0004445;Unigene0004569;Unigene0005843;Unigene0006434;Unigene0007914;Unigene0007928;Unigene0008620;Unigene0008704;Unigene0008755;Unigene0008756;Unigene0010285;Unigene0010772;Unigene0012317;Unigene00…	K14157+K14085+K00474+K00252+K11422+K00143+K00306+K00128+K00128+K00128+K00135+K11427+K11427+K00306+K00658+K00626+K07511+K00293+K11419+K00128+K00164+K00306+K00306+K11429+K00128+K14157+K14157+K00290+K00290+K11422+K11422+K11423+K00128+K14085+K14085+K14085+K14085+K14085+K14085+K14085+K00143+K00128+K00135+K00143+K00143+K00143+K00143+K00143+K00143+K00128+K00128+K14085+K00128+K00128
Metabolism	Global and Overview	2-Oxocarboxylic acid metabolism	54	ko01210	Unigene0000538;Unigene0000743;Unigene0002832;Unigene0003074;Unigene0003285;Unigene0003382;Unigene0003409;Unigene0003410;Unigene0004030;Unigene0004305;Unigene0006712;Unigene0006713;Unigene0007003;Unigene0007524;Unigene0007527;Unigene0007786;Unigene0007787;Unigene0007875;Unigene0008324;Unigene0008521;Unigene0008522;Unigene0008782;Unigene0008783;Unigene0009094;Unigene0010416;Unigene0010486;Unigene00…	K05824+K00030+K00826+K00838+K00030+K01652+K00618+K00618+K00053+K00814+K12659+K12659+K14455+K17450+K00133+K01681+K01681+K01702+K01687+K01653+K01653+K00620+K00620+K00826+K01647+K01655+K01655+K01647+K01687+K14454+K01705+K00928+K00031+K05824+K05824+K00818+K00818+K00818+K00818+K14455+K00620+K14455+K01687+K00814+K14454+K00030+K01702+K00814+K00838+K00052+K00052+K01647+K00838+K01649
Metabolism	Energy metabolism	Methane metabolism	53	ko00680	Unigene0000862;Unigene0002203;Unigene0002205;Unigene0002401;Unigene0002619;Unigene0002620;Unigene0002815;Unigene0003123;Unigene0004128;Unigene0004366;Unigene0005431;Unigene0006513;Unigene0006514;Unigene0006516;Unigene0006517;Unigene0006518;Unigene0006519;Unigene0008282;Unigene0008505;Unigene0008506;Unigene0009790;Unigene0009791;Unigene0009797;Unigene0009800;Unigene0009802;Unigene0012461;Unigene00…	K01623+K00121+K00121+K00122+K00850+K00850+K01895+K00863+K00600+K15633+K00830+K00122+K00122+K00122+K00122+K00122+K00122+K03841+K00831+K00831+K00850+K00850+K00850+K00850+K00850+K01007+K00121+K00121+K00121+K00122+K01623+K01689+K00600+K01689+K01689+K01624+K00600+K01079+K01689+K01689+K00830+K00121+K00121+K01623+K01623+K15634+K15634+K15634+K00121+K01623+K15634+K01624+K01070
Metabolism	Amino acid metabolism	Tyrosine metabolism	52	ko00350	Unigene0002203;Unigene0002205;Unigene0003074;Unigene0003749;Unigene0003808;Unigene0004152;Unigene0004437;Unigene0004438;Unigene0004439;Unigene0004440;Unigene0004441;Unigene0004442;Unigene0004544;Unigene0005001;Unigene0005003;Unigene0005535;Unigene0005536;Unigene0006043;Unigene0007003;Unigene0008493;Unigene0009717;Unigene0011330;Unigene0012176;Unigene0012177;Unigene0012734;Unigene0012735;Unigene00…	K00121+K00121+K00838+K00129+K00135+K00817+K00451+K00451+K00451+K00451+K00451+K00451+K00505+K01593+K01593+K13953+K13953+K02510+K14455+K00129+K00276+K14454+K01557+K01557+K00121+K00121+K00121+K14455+K14455+K00276+K00135+K01557+K14454+K00121+K00121+K13953+K00505+K00838+K00121+K13953+K13953+K07253+K13953+K13953+K13953+K13953+K13953+K13953+K13953+K00838+K13953+K13953
Genetic Information Processing	Replication and repair	Nucleotide excision repair	48	ko03420	Unigene0001912;Unigene0003734;Unigene0004390;Unigene0004391;Unigene0005250;Unigene0005493;Unigene0005494;Unigene0006177;Unigene0006193;Unigene0006194;Unigene0006195;Unigene0006509;Unigene0007782;Unigene0007783;Unigene0008151;Unigene0008152;Unigene0008185;Unigene0008501;Unigene0009015;Unigene0009016;Unigene0009451;Unigene0009452;Unigene0009465;Unigene0009721;Unigene0009722;Unigene0011554;Unigene00…	K03144+K03506+K10756+K10756+K03141+K10846+K10846+K07466+K03142+K03142+K03142+K10848+K02325+K03143+K10754+K10754+K03144+K10756+K10843+K10843+K10838+K10838+K10842+K06634+K06634+K03504+K10844+K10747+K02327+K10747+K02324+K10755+K10755+K03868+K10739+K10839+K10849+K10849+K03505+K03505+K02202+K02202+K02202+K10609+K10609+K10609+K03506+K02202
Metabolism	Carbohydrate metabolism	Fructose and mannose metabolism	46	ko00051	Unigene0000168;Unigene0000862;Unigene0001035;Unigene0001111;Unigene0002619;Unigene0002620;Unigene0002788;Unigene0005297;Unigene0005298;Unigene0006488;Unigene0006489;Unigene0006590;Unigene0007113;Unigene0007457;Unigene0007577;Unigene0008012;Unigene0008282;Unigene0008304;Unigene0009790;Unigene0009791;Unigene0009797;Unigene0009800;Unigene0009802;Unigene0010588;Unigene0011742;Unigene0011744;Unigene00…	K00844+K01623+K00008+K18334+K00850+K00850+K19355+K19355+K19355+K00844+K00844+K01809+K00971+K18337+K19355+K01711+K03841+K19355+K00850+K00850+K00850+K00850+K00850+K02377+K17497+K17497+K17497+K17742+K00844+K01623+K19355+K01624+K00844+K17497+K17497+K01623+K01623+K01623+K01803+K01803+K17497+K19355+K19029+K19029+K01624+K00008
Metabolism	Amino acid metabolism	Phenylalanine metabolism	46	ko00360	Unigene0000356;Unigene0001381;Unigene0002069;Unigene0002174;Unigene0003074;Unigene0003749;Unigene0003787;Unigene0003788;Unigene0003789;Unigene0003790;Unigene0003791;Unigene0004152;Unigene0004770;Unigene0005001;Unigene0005003;Unigene0005447;Unigene0005650;Unigene0005651;Unigene0007003;Unigene0007496;Unigene0007651;Unigene0007898;Unigene0008093;Unigene0008096;Unigene0008493;Unigene0008979;Unigene00…	K01426+K10775+K01426+K10775+K00838+K00129+K01426+K01426+K01426+K01426+K01426+K00817+K01426+K01593+K01593+K10775+K01426+K01426+K14455+K01426+K10775+K10775+K01426+K01426+K00129+K01426+K01426+K01426+K00074+K01426+K01426+K00276+K01426+K14454+K10775+K10775+K14455+K01426+K14455+K00276+K01426+K14454+K01426+K00838+K07253+K00838
Environmental Information Processing	Signal transduction	MAPK signaling pathway - yeast	45	ko04011	Unigene0000068;Unigene0000069;Unigene0000331;Unigene0000370;Unigene0000621;Unigene0000938;Unigene0003794;Unigene0003861;Unigene0004167;Unigene0005079;Unigene0006021;Unigene0006022;Unigene0006999;Unigene0008612;Unigene0008928;Unigene0009387;Unigene0009879;Unigene0009926;Unigene0009927;Unigene0010723;Unigene0010940;Unigene0011156;Unigene0011157;Unigene0011631;Unigene0012329;Unigene0012550;Unigene00…	K11238+K11238+K04409+K11230+K11229+K11246+K04536+K04393+K04441+K11227+K11237+K11237+K04627+K11215+K11228+K08294+K11240+K11236+K11236+K11246+K04464+K09291+K09291+K02677+K11229+K04464+K11238+K11238+K11229+K11229+K09291+K07973+K11246+K11246+K11246+K01759+K01759+K07973+K07973+K04627+K04627+K11246+K04627+K04627+K04513
Metabolism	Energy metabolism	Nitrogen metabolism	43	ko00910	Unigene0000509;Unigene0000667;Unigene0000677;Unigene0000756;Unigene0000761;Unigene0001347;Unigene0002981;Unigene0002982;Unigene0004311;Unigene0004316;Unigene0006263;Unigene0006264;Unigene0006265;Unigene0006266;Unigene0008301;Unigene0008733;Unigene0012126;Unigene0012342;Unigene0012609;Unigene0012610;Unigene0012611;Unigene0012935;Unigene0013506;Unigene0013939;Unigene0014888;Unigene0017979;Unigene00…	K01673+K00459+K02575+K15371+K15371+K01673+K01915+K01915+K01673+K01673+K00262+K00262+K00262+K00262+K01455+K01915+K17877+K10534+K00264+K00264+K00264+K15371+K01673+K17877+K01673+K01673+K01915+K01673+K01673+K01673+K15371+K15371+K15371+K15371+K15371+K01673+K01673+K02575+K00459+K00459+K00459+K00459+K00459
Cellular Processes	Transport and catabolism	Regulation of mitophagy - yeast	43	ko04139	Unigene0000621;Unigene0002309;Unigene0002903;Unigene0003265;Unigene0003266;Unigene0003370;Unigene0003596;Unigene0003762;Unigene0004167;Unigene0005079;Unigene0006594;Unigene0007369;Unigene0007370;Unigene0008691;Unigene0009212;Unigene0009268;Unigene0009387;Unigene0010519;Unigene0010698;Unigene0010706;Unigene0010757;Unigene0010940;Unigene0011414;Unigene0011631;Unigene0011939;Unigene0011940;Unigene00…	K11229+K11088+K17765+K11644+K11644+K03115+K17764+K11644+K04441+K11227+K11841+K08955+K08955+K17065+K08269+K17774+K08294+K11644+K03097+K17065+K11644+K04464+K17800+K02677+K17775+K17775+K02332+K11229+K08330+K07203+K04464+K02332+K08955+K08341+K11229+K11229+K03097+K03115+K03115+K17765+K08330+K17800+K08341
Metabolism	Metabolism of other amino acids	beta-Alanine metabolism	41	ko00410	Unigene0001200;Unigene0003146;Unigene0003683;Unigene0003684;Unigene0003744;Unigene0003745;Unigene0003746;Unigene0003749;Unigene0003987;Unigene0003988;Unigene0004425;Unigene0005852;Unigene0005853;Unigene0006434;Unigene0007914;Unigene0008493;Unigene0008620;Unigene0009717;Unigene0010772;Unigene0012659;Unigene0012697;Unigene0012699;Unigene0012700;Unigene0012703;Unigene0012704;Unigene0012708;Unigene00…	K14085+K00823+K05605+K05605+K00128+K00128+K00128+K00129+K13366+K13366+K01580+K00140+K00140+K07511+K00293+K00129+K00128+K00276+K00128+K00128+K14085+K14085+K14085+K14085+K14085+K14085+K14085+K13366+K00276+K00249+K00128+K13366+K13366+K13366+K00128+K00128+K14085+K01918+K01918+K00128+K00128
Metabolism	Carbohydrate metabolism	Inositol phosphate metabolism	41	ko00562	Unigene0000359;Unigene0000656;Unigene0000762;Unigene0001166;Unigene0001622;Unigene0001623;Unigene0001625;Unigene0001626;Unigene0003484;Unigene0003485;Unigene0003486;Unigene0004847;Unigene0004859;Unigene0005852;Unigene0005853;Unigene0006322;Unigene0008286;Unigene0008287;Unigene0008288;Unigene0008289;Unigene0008290;Unigene0008617;Unigene0008618;Unigene0010363;Unigene0010610;Unigene0010611;Unigene00…	K00914+K01099+K00888+K00999+K00921+K00921+K00921+K00921+K05857+K05857+K05857+K00469+K01771+K00140+K00140+K01092+K00914+K00914+K00914+K00914+K00914+K00921+K00921+K01099+K00915+K00915+K00888+K01858+K01858+K01092+K00921+K00921+K00921+K00921+K00914+K01803+K01803+K10572+K10572+K01771+K01771
Genetic Information Processing	Replication and repair	DNA replication	41	ko03030	Unigene0000156;Unigene0001121;Unigene0002310;Unigene0003734;Unigene0004181;Unigene0004390;Unigene0004391;Unigene0004518;Unigene0004519;Unigene0005976;Unigene0006027;Unigene0006028;Unigene0006177;Unigene0007782;Unigene0008059;Unigene0008151;Unigene0008152;Unigene0008365;Unigene0008501;Unigene0008641;Unigene0010134;Unigene0010281;Unigene0011554;Unigene0011667;Unigene0011710;Unigene0011711;Unigene00…	K02321+K02685+K02684+K03506+K04799+K10756+K10756+K10743+K10743+K02541+K04799+K04799+K07466+K02325+K10742+K10754+K10754+K03469+K10756+K02212+K02210+K10742+K03504+K02209+K02320+K02320+K03469+K10747+K02327+K02542+K10747+K02324+K02540+K02210+K10755+K10755+K10739+K03505+K03505+K10744+K03506
Metabolism	Amino acid metabolism	Arginine biosynthesis	40	ko00220	Unigene0000756;Unigene0000761;Unigene0002981;Unigene0002982;Unigene0003409;Unigene0003410;Unigene0004305;Unigene0006263;Unigene0006264;Unigene0006265;Unigene0006266;Unigene0006712;Unigene0006713;Unigene0007003;Unigene0007930;Unigene0008733;Unigene0008782;Unigene0008783;Unigene0008945;Unigene0011330;Unigene0012756;Unigene0012757;Unigene0012759;Unigene0012761;Unigene0012935;Unigene0013198;Unigene00…	K15371+K15371+K01915+K01915+K00618+K00618+K00814+K00262+K00262+K00262+K00262+K12659+K12659+K14455+K01427+K01915+K00620+K00620+K01755+K14454+K00818+K00818+K00818+K00818+K15371+K14455+K00620+K14455+K00814+K14454+K01915+K00814+K01476+K01476+K15371+K15371+K15371+K15371+K15371+K01940
Metabolism	Metabolism of other amino acids	Glutathione metabolism	39	ko00480	Unigene0001945;Unigene0002343;Unigene0002564;Unigene0002565;Unigene0004296;Unigene0004297;Unigene0004575;Unigene0004819;Unigene0004820;Unigene0005102;Unigene0005283;Unigene0005496;Unigene0006353;Unigene0006417;Unigene0006539;Unigene0006576;Unigene0007385;Unigene0007914;Unigene0008562;Unigene0010428;Unigene0010989;Unigene0011258;Unigene0012545;Unigene0013315;Unigene0014524;Unigene0016016;Unigene00…	K00033+K11204+K01581+K11204+K18592+K18592+K18592+K11142+K11142+K01581+K01920+K10807+K11204+K00432+K00681+K01581+K11204+K00293+K00799+K00036+K00681+K01469+K00031+K10807+K00033+K11142+K01581+K00799+K01581+K01581+K00799+K00799+K00799+K15428+K00383+K11204+K10808+K18592+K18592
Metabolism	Carbohydrate metabolism	Pentose phosphate pathway	38	ko00030	Unigene0000862;Unigene0001824;Unigene0001945;Unigene0002023;Unigene0002499;Unigene0002619;Unigene0002620;Unigene0003017;Unigene0003018;Unigene0003100;Unigene0003281;Unigene0003282;Unigene0008157;Unigene0008282;Unigene0009142;Unigene0009790;Unigene0009791;Unigene0009797;Unigene0009800;Unigene0009802;Unigene0010079;Unigene0010428;Unigene0010652;Unigene0010653;Unigene0010790;Unigene0014145;Unigene00…	K01623+K01783+K00033+K01810+K00948+K00850+K00850+K00948+K00948+K00948+K01053+K01053+K00615+K03841+K00616+K00850+K00850+K00850+K00850+K00850+K01057+K00036+K01810+K01810+K01835+K01623+K00615+K00033+K01624+K00615+K00615+K01623+K01623+K01623+K00852+K00851+K00851+K01624
Metabolism	Glycan biosynthesis and metabolism	N-Glycan biosynthesis	37	ko00510	Unigene0000084;Unigene0000600;Unigene0000838;Unigene0001134;Unigene0003475;Unigene0003541;Unigene0003721;Unigene0003722;Unigene0005122;Unigene0005123;Unigene0005210;Unigene0005591;Unigene0006014;Unigene0006492;Unigene0006494;Unigene0006645;Unigene0008081;Unigene0008082;Unigene0008716;Unigene0008748;Unigene0009520;Unigene0009672;Unigene0009937;Unigene0010417;Unigene0010631;Unigene0010791;Unigene00…	K09659+K01230+K00729+K12667+K00721+K07252+K12668+K12668+K03847+K03847+K01001+K12666+K03848+K03843+K03846+K03842+K01230+K01230+K01230+K07441+K03850+K07151+K07432+K05546+K01230+K12669+K03849+K03844+K03844+K01228+K03845+K00730+K01228+K07252+K12670+K01230+K01230
Environmental Information Processing	Signal transduction	Phosphatidylinositol signaling system	37	ko04070	Unigene0000359;Unigene0000656;Unigene0000762;Unigene0001166;Unigene0001578;Unigene0001622;Unigene0001623;Unigene0001625;Unigene0001626;Unigene0003484;Unigene0003485;Unigene0003486;Unigene0006322;Unigene0008286;Unigene0008287;Unigene0008288;Unigene0008289;Unigene0008290;Unigene0008617;Unigene0008618;Unigene0010363;Unigene0010610;Unigene0010611;Unigene0011631;Unigene0012178;Unigene0013740;Unigene00…	K00914+K01099+K00888+K00999+K00981+K00921+K00921+K00921+K00921+K05857+K05857+K05857+K01092+K00914+K00914+K00914+K00914+K00914+K00921+K00921+K01099+K00915+K00915+K02677+K00888+K02183+K02183+K01092+K02183+K00921+K00921+K00921+K00921+K00914+K10572+K10572+K02183
Metabolism	Carbohydrate metabolism	Citrate cycle (TCA cycle)	34	ko00020	Unigene0000743;Unigene0001235;Unigene0001488;Unigene0002951;Unigene0003285;Unigene0003489;Unigene0003490;Unigene0004417;Unigene0004569;Unigene0007649;Unigene0007786;Unigene0007787;Unigene0008631;Unigene0008704;Unigene0010416;Unigene0010954;Unigene0011004;Unigene0011593;Unigene0011594;Unigene0011595;Unigene0011968;Unigene0011969;Unigene0012062;Unigene0012111;Unigene0012545;Unigene0016776;Unigene00…	K00030+K00161+K00237+K00026+K00030+K00382+K00382+K00235+K00658+K01899+K01681+K01681+K01900+K00164+K01647+K01647+K01679+K01648+K01648+K01648+K00234+K00234+K01958+K01610+K00031+K01610+K00030+K01899+K01610+K00236+K00236+K00026+K00162+K01647
Metabolism	Lipid metabolism	Sphingolipid metabolism	34	ko00600	Unigene0000464;Unigene0000503;Unigene0001642;Unigene0002096;Unigene0003550;Unigene0003692;Unigene0003833;Unigene0004796;Unigene0005233;Unigene0005456;Unigene0005457;Unigene0006166;Unigene0006665;Unigene0006995;Unigene0007253;Unigene0007295;Unigene0008777;Unigene0009159;Unigene0009807;Unigene0011602;Unigene0014560;Unigene0016679;Unigene0017314;Unigene0021850;Unigene0021851;Unigene0023419;Unigene00…	K04709+K12349+K07407+K07407+K00654+K07407+K04711+K00654+K04713+K07407+K07407+K04708+K07407+K07407+K01634+K04718+K00720+K04708+K00654+K04709+K07407+K01190+K07407+K04713+K04713+K12351+K12351+K12351+K07407+K07407+K07407+K04712+K12351+K12351
Metabolism	Amino acid metabolism	Lysine biosynthesis	33	ko00300	Unigene0000538;Unigene0001200;Unigene0002107;Unigene0003074;Unigene0004088;Unigene0007524;Unigene0007527;Unigene0007914;Unigene0010486;Unigene0010487;Unigene0011971;Unigene0011976;Unigene0012369;Unigene0012371;Unigene0012697;Unigene0012699;Unigene0012700;Unigene0012703;Unigene0012704;Unigene0012708;Unigene0012709;Unigene0012752;Unigene0012753;Unigene0013116;Unigene0021009;Unigene0021010;Unigene00…	K05824+K14085+K00143+K00838+K00003+K17450+K00133+K00293+K01655+K01655+K01705+K00928+K00290+K00290+K14085+K14085+K14085+K14085+K14085+K14085+K14085+K05824+K05824+K00143+K00143+K00143+K00143+K00143+K00143+K00143+K00838+K14085+K00838
Metabolism	Amino acid metabolism	Histidine metabolism	33	ko00340	Unigene0001200;Unigene0003744;Unigene0003745;Unigene0003746;Unigene0003749;Unigene0004152;Unigene0005001;Unigene0005003;Unigene0006443;Unigene0006858;Unigene0008493;Unigene0008610;Unigene0008620;Unigene0010301;Unigene0010772;Unigene0012659;Unigene0012697;Unigene0012699;Unigene0012700;Unigene0012703;Unigene0012704;Unigene0012708;Unigene0012709;Unigene0013977;Unigene0014705;Unigene0024726;Unigene00…	K14085+K00128+K00128+K00128+K00129+K00817+K01593+K01593+K01663+K14152+K00129+K04486+K00128+K00765+K00128+K00128+K14085+K14085+K14085+K14085+K14085+K14085+K14085+K14152+K00128+K00128+K01693+K01693+K00128+K14085+K01814+K00128+K00128
Metabolism	Glycan biosynthesis and metabolism	Other glycan degradation	32	ko00511	Unigene0001452;Unigene0002521;Unigene0003512;Unigene0003516;Unigene0003517;Unigene0003518;Unigene0005044;Unigene0005045;Unigene0005262;Unigene0005266;Unigene0005267;Unigene0005995;Unigene0007659;Unigene0007663;Unigene0007784;Unigene0007785;Unigene0009385;Unigene0009587;Unigene0009588;Unigene0009589;Unigene0009590;Unigene0009591;Unigene0010140;Unigene0010141;Unigene0010663;Unigene0011345;Unigene00…	K12373+K12373+K12373+K12373+K12373+K12373+K01192+K01192+K12373+K12373+K12373+K01227+K15923+K15923+K12373+K12373+K15923+K15923+K15923+K15923+K15923+K15923+K15923+K15923+K12373+K01192+K01192+K12373+K01191+K01190+K15923+K15923
Genetic Information Processing	Transcription	RNA polymerase	32	ko03020	Unigene0000576;Unigene0001012;Unigene0001145;Unigene0002289;Unigene0003093;Unigene0003094;Unigene0006731;Unigene0006732;Unigene0009308;Unigene0009750;Unigene0009815;Unigene0009817;Unigene0009980;Unigene0009981;Unigene0011063;Unigene0012233;Unigene0012234;Unigene0012283;Unigene0012519;Unigene0012521;Unigene0012768;Unigene0012769;Unigene0013762;Unigene0013790;Unigene0015016;Unigene0020265;Unigene00…	K03020+K03002+K03004+K03009+K03027+K03027+K03023+K03023+K14721+K03022+K03007+K03007+K03021+K03021+K03010+K03006+K02999+K03018+K03005+K03005+K03009+K03009+K03018+K03007+K03010+K03002+K03016+K03015+K03024+K03024+K03011+K03011
Genetic Information Processing	Transcription	Basal transcription factors	32	ko03022	Unigene0000193;Unigene0000291;Unigene0001621;Unigene0001624;Unigene0001627;Unigene0001912;Unigene0002110;Unigene0004032;Unigene0005250;Unigene0005495;Unigene0006167;Unigene0006193;Unigene0006194;Unigene0006195;Unigene0007783;Unigene0008185;Unigene0009015;Unigene0009016;Unigene0009465;Unigene0009721;Unigene0009722;Unigene0009781;Unigene0011740;Unigene0014625;Unigene0024173;Unigene0025263;Unigene00…	K03139+K03130+K03128+K03128+K03128+K03144+K03136+K03131+K03141+K03137+K03124+K03142+K03142+K03142+K03143+K03144+K10843+K10843+K10842+K06634+K06634+K03125+K10844+K03137+K03134+K03139+K03123+K03122+K02202+K02202+K02202+K02202
Metabolism	Metabolism of other amino acids	Cyanoamino acid metabolism	29	ko00460	Unigene0000196;Unigene0002478;Unigene0002745;Unigene0004128;Unigene0004296;Unigene0004297;Unigene0004575;Unigene0004615;Unigene0006340;Unigene0006539;Unigene0007059;Unigene0007060;Unigene0007312;Unigene0008301;Unigene0009603;Unigene0009604;Unigene0009632;Unigene0010989;Unigene0011476;Unigene0011521;Unigene0011563;Unigene0011564;Unigene0011565;Unigene0015586;Unigene0016322;Unigene0018296;Unigene00…	K01188+K05349+K05349+K00600+K18592+K18592+K18592+K05349+K05349+K00681+K05349+K05349+K01188+K01455+K05349+K05349+K05349+K00681+K05349+K05349+K05349+K05349+K05349+K00600+K00600+K05349+K13035+K18592+K18592
Metabolism	Lipid metabolism	Biosynthesis of unsaturated fatty acids	28	ko01040	Unigene0001130;Unigene0002074;Unigene0002609;Unigene0003237;Unigene0003238;Unigene0004528;Unigene0005284;Unigene0005285;Unigene0005417;Unigene0005508;Unigene0005509;Unigene0005859;Unigene0008490;Unigene0010121;Unigene0011075;Unigene0011634;Unigene0011729;Unigene0011730;Unigene0013284;Unigene0014055;Unigene0016173;Unigene0016753;Unigene0017558;Unigene0026418;Unigene0026760;Unigene0026903;Unigene00…	K07513+K00059+K00507+K10703+K10703+K00507+K10246+K10246+K00059+K10256+K10256+K10256+K10256+K10256+K00059+K00232+K10258+K10258+K00507+K00507+K07513+K00059+K00232+K10256+K00507+K00507+K00507+K10251
Genetic Information Processing	Replication and repair	Homologous recombination	28	ko03440	Unigene0000371;Unigene0001854;Unigene0002977;Unigene0005982;Unigene0006177;Unigene0007358;Unigene0007360;Unigene0008819;Unigene0009524;Unigene0010093;Unigene0010172;Unigene0010806;Unigene0011082;Unigene0011424;Unigene0011484;Unigene0011485;Unigene0011554;Unigene0011981;Unigene0020117;Unigene0021207;Unigene0022938;Unigene0024413;Unigene0024414;Unigene0025927;Unigene0026316;Unigene0026317;Unigene00…	K10901+K10865+K10873+K10958+K07466+K10875+K10875+K10870+K04482+K10871+K10865+K10879+K10877+K10866+K03165+K03165+K03504+K02327+K10901+K10865+K10879+K10881+K10881+K10739+K03505+K03505+K10901+K10901
Metabolism	Metabolism of cofactors and vitamins	Pantothenate and CoA biosynthesis	27	ko00770	Unigene0000155;Unigene0002316;Unigene0002832;Unigene0003382;Unigene0004030;Unigene0004989;Unigene0006181;Unigene0008324;Unigene0008521;Unigene0008522;Unigene0009094;Unigene0009116;Unigene0010848;Unigene0010906;Unigene0011094;Unigene0011498;Unigene0011499;Unigene0012344;Unigene0012350;Unigene0014362;Unigene0022680;Unigene0023605;Unigene0025579;Unigene0027122;Unigene0027123;Unigene0027783;Unigene00…	K01922+K00077+K00826+K01652+K00053+K00077+K00606+K01687+K01653+K01653+K00826+K00077+K01922+K06133+K01687+K09680+K09680+K00077+K00077+K01687+K01598+K00859+K01598+K01918+K01918+K01598+K01598
Genetic Information Processing	Folding, sorting and degradation	SNARE interactions in vesicular transport	27	ko04130	Unigene0001679;Unigene0003010;Unigene0004399;Unigene0004400;Unigene0004401;Unigene0005926;Unigene0006389;Unigene0006567;Unigene0010492;Unigene0010495;Unigene0011451;Unigene0011452;Unigene0011961;Unigene0012473;Unigene0012475;Unigene0014509;Unigene0023203;Unigene0023204;Unigene0024797;Unigene0024798;Unigene0024832;Unigene0026448;Unigene0026546;Unigene0026547;Unigene0026991;Unigene0026992;Unigene00…	K08496+K08486+K08496+K08496+K08496+K08489+K08486+K08492+K08497+K08497+K08515+K08515+K08490+K08495+K08495+K08488+K08516+K08516+K08517+K08517+K08504+K08498+K08507+K08507+K08501+K08501+K08488
Metabolism	Lipid metabolism	Steroid biosynthesis	26	ko00100	Unigene0001234;Unigene0001339;Unigene0001583;Unigene0004373;Unigene0004943;Unigene0005190;Unigene0005191;Unigene0005292;Unigene0005293;Unigene0006282;Unigene0006283;Unigene0006648;Unigene0009407;Unigene0009408;Unigene0009410;Unigene0009411;Unigene0009490;Unigene0009744;Unigene0012621;Unigene0023086;Unigene0023189;Unigene0023190;Unigene0023988;Unigene0023989;Unigene0026272;Unigene0026273	K00511+K00223+K00223+K00637+K09831+K07748+K07748+K05917+K05917+K00559+K00559+K00801+K05917+K05917+K05917+K05917+K01852+K05917+K05917+K00559+K00227+K00227+K09829+K09829+K07750+K07750
Metabolism	Amino acid metabolism	Phenylalanine, tyrosine and tryptophan biosynthesis	26	ko00400	Unigene0001693;Unigene0003074;Unigene0004152;Unigene0005253;Unigene0005254;Unigene0005884;Unigene0006284;Unigene0006285;Unigene0007003;Unigene0007027;Unigene0008666;Unigene0010131;Unigene0011330;Unigene0011469;Unigene0011845;Unigene0011846;Unigene0013198;Unigene0013989;Unigene0014559;Unigene0016341;Unigene0020906;Unigene0021225;Unigene0022669;Unigene0025933;Unigene0026772;Unigene0027670	K01626+K00838+K00817+K00211+K00211+K01694+K01850+K01850+K14455+K01657+K01626+K13501+K14454+K13830+K01626+K01626+K14455+K14455+K01626+K14454+K13830+K13830+K00838+K01736+K01626+K00838
Metabolism	Carbohydrate metabolism	Butanoate metabolism	26	ko00650	Unigene0000161;Unigene0001455;Unigene0003146;Unigene0003382;Unigene0003797;Unigene0003808;Unigene0004425;Unigene0004845;Unigene0005843;Unigene0006058;Unigene0006059;Unigene0006060;Unigene0006061;Unigene0006062;Unigene0006063;Unigene0006434;Unigene0008521;Unigene0008522;Unigene0009549;Unigene0012108;Unigene0014244;Unigene0014812;Unigene0017816;Unigene0020778;Unigene0020779;Unigene0027766	K01640+K01640+K00823+K01652+K01907+K00135+K01580+K01027+K00626+K01907+K01907+K01907+K01907+K01907+K01907+K07511+K01653+K01653+K00074+K01907+K01907+K00135+K01907+K01907+K01907+K01641
Metabolism	Carbohydrate metabolism	Ascorbate and aldarate metabolism	25	ko00053	Unigene0001200;Unigene0003281;Unigene0003282;Unigene0003744;Unigene0003745;Unigene0003746;Unigene0004847;Unigene0008620;Unigene0010772;Unigene0012659;Unigene0012697;Unigene0012699;Unigene0012700;Unigene0012703;Unigene0012704;Unigene0012708;Unigene0012709;Unigene0013473;Unigene0014705;Unigene0024726;Unigene0026009;Unigene0026127;Unigene0026688;Unigene0028137;Unigene0028138	K14085+K01053+K01053+K00128+K00128+K00128+K00469+K00128+K00128+K00128+K14085+K14085+K14085+K14085+K14085+K14085+K14085+K00012+K00128+K00128+K00012+K00128+K14085+K00128+K00128
Metabolism	Lipid metabolism	Fatty acid biosynthesis	25	ko00061	Unigene0000040;Unigene0000941;Unigene0001182;Unigene0001842;Unigene0001843;Unigene0001892;Unigene0002074;Unigene0004137;Unigene0004138;Unigene0004388;Unigene0005417;Unigene0011075;Unigene0011514;Unigene0012147;Unigene0012878;Unigene0013641;Unigene0015969;Unigene0016753;Unigene0016877;Unigene0018369;Unigene0019744;Unigene0021584;Unigene0021585;Unigene0022914;Unigene0022915	K01897+K00667+K01897+K00667+K00667+K00667+K00059+K01897+K01897+K01897+K00059+K00059+K01897+K01897+K11262+K11262+K00668+K00059+K00667+K01897+K00667+K00667+K00667+K00667+K00667
Metabolism	Glycan biosynthesis and metabolism	Various types of N-glycan biosynthesis	25	ko00513	Unigene0000600;Unigene0001134;Unigene0003721;Unigene0003722;Unigene0005122;Unigene0005123;Unigene0005591;Unigene0006492;Unigene0006494;Unigene0006645;Unigene0008081;Unigene0008082;Unigene0008716;Unigene0008748;Unigene0009672;Unigene0009937;Unigene0010631;Unigene0010791;Unigene0011382;Unigene0011383;Unigene0012089;Unigene0014416;Unigene0026603;Unigene0027170;Unigene0027171	K01230+K12667+K12668+K12668+K03847+K03847+K12666+K03843+K03846+K03842+K01230+K01230+K01230+K07441+K07151+K07432+K01230+K12669+K03844+K03844+K03845+K00730+K12670+K01230+K01230
Metabolism	Glycan biosynthesis and metabolism	Glycosphingolipid biosynthesis - globo series	25	ko00603	Unigene0001452;Unigene0001642;Unigene0002096;Unigene0002521;Unigene0003512;Unigene0003516;Unigene0003517;Unigene0003518;Unigene0003692;Unigene0005262;Unigene0005266;Unigene0005267;Unigene0005456;Unigene0005457;Unigene0006665;Unigene0006995;Unigene0007784;Unigene0007785;Unigene0010663;Unigene0011733;Unigene0014560;Unigene0017314;Unigene0024997;Unigene0024998;Unigene0024999	K12373+K07407+K07407+K12373+K12373+K12373+K12373+K12373+K07407+K12373+K12373+K12373+K07407+K07407+K07407+K07407+K12373+K12373+K12373+K12373+K07407+K07407+K07407+K07407+K07407
Metabolism	Metabolism of cofactors and vitamins	Porphyrin and chlorophyll metabolism	25	ko00860	Unigene0000287;Unigene0001314;Unigene0002239;Unigene0002240;Unigene0002687;Unigene0004091;Unigene0004092;Unigene0006089;Unigene0006209;Unigene0006210;Unigene0007183;Unigene0008977;Unigene0008978;Unigene0011698;Unigene0011699;Unigene0012076;Unigene0012840;Unigene0017731;Unigene0023733;Unigene0023734;Unigene0025633;Unigene0026081;Unigene0026920;Unigene0028095;Unigene0028096	K00510+K00510+K00643+K00643+K00510+K00228+K00228+K01885+K01719+K01719+K02257+K00231+K00231+K02259+K02259+K19054+K00510+K01885+K01764+K01764+K01749+K01698+K01772+K00589+K00589
Genetic Information Processing	Folding, sorting and degradation	Protein export	25	ko03060	Unigene0004915;Unigene0004916;Unigene0004977;Unigene0004978;Unigene0005282;Unigene0006202;Unigene0006203;Unigene0006782;Unigene0006783;Unigene0007726;Unigene0008061;Unigene0008062;Unigene0008065;Unigene0008552;Unigene0008721;Unigene0009048;Unigene0016485;Unigene0022453;Unigene0022518;Unigene0024102;Unigene0024103;Unigene0024104;Unigene0024105;Unigene0027886;Unigene0027967	K09540+K09540+K03105+K03105+K03106+K12275+K12275+K03107+K03107+K10956+K13280+K13280+K13280+K03109+K07342+K13431+K09490+K09481+K13280+K12946+K12946+K03104+K03104+K09490+K12947
Genetic Information Processing	Replication and repair	Non-homologous end-joining	25	ko03450	Unigene0000269;Unigene0000662;Unigene0001534;Unigene0001688;Unigene0001854;Unigene0002114;Unigene0004181;Unigene0006027;Unigene0006028;Unigene0008627;Unigene0008628;Unigene0008629;Unigene0010172;Unigene0011424;Unigene0011551;Unigene0011937;Unigene0011938;Unigene0012964;Unigene0012965;Unigene0021207;Unigene0022601;Unigene0024403;Unigene0024981;Unigene0025186;Unigene0026320	K10884+K10885+K10885+K10885+K10865+K10885+K04799+K04799+K04799+K10777+K10777+K10777+K10865+K10866+K03512+K10884+K10884+K10885+K10885+K10865+K10885+K10885+K10885+K10885+K10885
Cellular Processes	Transport and catabolism	Regulation of autophagy	25	ko04140	Unigene0000359;Unigene0003113;Unigene0003666;Unigene0003667;Unigene0004956;Unigene0004999;Unigene0007040;Unigene0007747;Unigene0008286;Unigene0008287;Unigene0008288;Unigene0008289;Unigene0008290;Unigene0008914;Unigene0008915;Unigene0009212;Unigene0010104;Unigene0010575;Unigene0012343;Unigene0014230;Unigene0019245;Unigene0021399;Unigene0025702;Unigene0026348;Unigene0027616	K00914+K08329+K08331+K08331+K08334+K08343+K08336+K08337+K00914+K00914+K00914+K00914+K00914+K08332+K08332+K08269+K08342+K08333+K08330+K08341+K08334+K00914+K08339+K08330+K08341
Metabolism	Energy metabolism	Sulfur metabolism	24	ko00920	Unigene0001076;Unigene0001077;Unigene0001914;Unigene0003862;Unigene0003863;Unigene0003864;Unigene0003865;Unigene0007379;Unigene0007382;Unigene0008793;Unigene0010117;Unigene0010166;Unigene0010168;Unigene0010604;Unigene0010801;Unigene0011743;Unigene0012166;Unigene0012169;Unigene0012170;Unigene0022187;Unigene0022364;Unigene0022365;Unigene0026884;Unigene0028099	K00387+K00387+K00387+K00958+K00958+K00958+K00958+K01082+K01082+K01739+K00387+K01738+K01738+K17069+K00380+K00381+K00387+K00387+K00387+K08738+K00860+K00860+K01011+K17218
Genetic Information Processing	Replication and repair	Mismatch repair	24	ko03430	Unigene0001512;Unigene0002180;Unigene0004390;Unigene0004391;Unigene0006177;Unigene0008151;Unigene0008152;Unigene0008501;Unigene0009605;Unigene0009899;Unigene0010498;Unigene0011554;Unigene0011590;Unigene0011591;Unigene0011978;Unigene0011981;Unigene0012094;Unigene0012280;Unigene0013075;Unigene0025693;Unigene0025694;Unigene0025927;Unigene0026316;Unigene0026317	K10746+K10858+K10756+K10756+K07466+K10754+K10754+K10756+K08734+K08737+K08735+K03504+K08736+K08736+K10747+K02327+K08739+K10747+K10858+K10755+K10755+K10739+K03505+K03505
Metabolism	Carbohydrate metabolism	Propanoate metabolism	23	ko00640	Unigene0002740;Unigene0002815;Unigene0003146;Unigene0003489;Unigene0003490;Unigene0003683;Unigene0003684;Unigene0004553;Unigene0005843;Unigene0005852;Unigene0005853;Unigene0005985;Unigene0006434;Unigene0007649;Unigene0008631;Unigene0009266;Unigene0012878;Unigene0013641;Unigene0014281;Unigene0017536;Unigene0026974;Unigene0026975;Unigene0026976	K00167+K01895+K00823+K00382+K00382+K05605+K05605+K01720+K00626+K00140+K00140+K00167+K07511+K01899+K01900+K09699+K11262+K11262+K00249+K01899+K00167+K00167+K00167
Genetic Information Processing	Replication and repair	Base excision repair	23	ko03410	Unigene0000881;Unigene0001656;Unigene0002139;Unigene0003734;Unigene0004181;Unigene0004356;Unigene0005968;Unigene0006027;Unigene0006028;Unigene0007782;Unigene0011551;Unigene0011554;Unigene0011978;Unigene0011981;Unigene0012280;Unigene0012385;Unigene0012528;Unigene0018741;Unigene0018742;Unigene0026316;Unigene0026317;Unigene0027321;Unigene0027536	K03648+K10772+K10772+K03506+K04799+K01247+K10798+K04799+K04799+K02325+K03512+K03504+K10747+K02327+K10747+K02324+K03575+K10772+K10772+K03505+K03505+K03506+K10771
Metabolism	Amino acid metabolism	Valine, leucine and isoleucine biosynthesis	21	ko00290	Unigene0001008;Unigene0002832;Unigene0003382;Unigene0004030;Unigene0004555;Unigene0004556;Unigene0006361;Unigene0006362;Unigene0006363;Unigene0007875;Unigene0008324;Unigene0008521;Unigene0008522;Unigene0009094;Unigene0011094;Unigene0014362;Unigene0017886;Unigene0023536;Unigene0024914;Unigene0024915;Unigene0027767	K17989+K00826+K01652+K00053+K01754+K01754+K17989+K17989+K17989+K01702+K01687+K01653+K01653+K00826+K01687+K01687+K01702+K17989+K00052+K00052+K01649
Metabolism	Glycan biosynthesis and metabolism	Glycosylphosphatidylinositol(GPI)-anchor biosynthesis	20	ko00563	Unigene0001579;Unigene0004204;Unigene0004205;Unigene0004846;Unigene0005912;Unigene0005913;Unigene0006161;Unigene0006397;Unigene0006450;Unigene0006946;Unigene0006947;Unigene0006959;Unigene0006960;Unigene0007148;Unigene0008567;Unigene0008624;Unigene0010320;Unigene0010455;Unigene0024684;Unigene0024685	K05293+K05292+K05292+K05286+K05289+K05289+K03859+K05291+K03857+K03860+K03860+K07542+K07542+K05290+K05288+K03861+K05285+K05283+K05293+K05293
Metabolism	Metabolism of terpenoids and polyketides	Terpenoid backbone biosynthesis	20	ko00900	Unigene0002457;Unigene0003140;Unigene0003141;Unigene0005843;Unigene0006087;Unigene0006088;Unigene0006708;Unigene0007678;Unigene0009026;Unigene0010488;Unigene0010699;Unigene0010700;Unigene0017836;Unigene0024499;Unigene0024500;Unigene0024501;Unigene0026267;Unigene0027766;Unigene0028130;Unigene0028132	K01823+K00787+K00787+K00626+K00804+K00804+K05906+K11778+K00938+K00021+K01597+K01597+K01823+K05955+K05955+K05955+K19177+K01641+K05954+K05954
Metabolism	Metabolism of cofactors and vitamins	One carbon pool by folate	19	ko00670	Unigene0000204;Unigene0001610;Unigene0003055;Unigene0003056;Unigene0004128;Unigene0005857;Unigene0005910;Unigene0005911;Unigene0006994;Unigene0008621;Unigene0009267;Unigene0009752;Unigene0013602;Unigene0014502;Unigene0015586;Unigene0016322;Unigene0020720;Unigene0020721;Unigene0027483	K00288+K00297+K00604+K00604+K00600+K00287+K00295+K00295+K00297+K00602+K00288+K00605+K00602+K01433+K00600+K00600+K00602+K00602+K00560
Metabolism	Metabolism of cofactors and vitamins	Vitamin B6 metabolism	18	ko00750	Unigene0005923;Unigene0005924;Unigene0005925;Unigene0006875;Unigene0006876;Unigene0008505;Unigene0008506;Unigene0009585;Unigene0009586;Unigene0013465;Unigene0015772;Unigene0019851;Unigene0019852;Unigene0025736;Unigene0025737;Unigene0026007;Unigene0027303;Unigene0027304	K06215+K06215+K06215+K00868+K00868+K00831+K00831+K01733+K01733+K06215+K06215+K06215+K06215+K05275+K05275+K13248+K05275+K05275
Metabolism	Metabolism of cofactors and vitamins	Nicotinate and nicotinamide metabolism	18	ko00760	Unigene0000591;Unigene0000642;Unigene0004016;Unigene0004017;Unigene0005882;Unigene0007037;Unigene0007775;Unigene0010754;Unigene0011312;Unigene0011606;Unigene0012324;Unigene0012325;Unigene0012763;Unigene0013928;Unigene0016998;Unigene0027254;Unigene0027316;Unigene0027317	K11121+K11121+K11121+K11121+K00858+K11121+K03426+K18551+K01950+K00323+K00763+K00763+K18551+K00323+K00323+K01081+K06210+K06210
Metabolism	Metabolism of other amino acids	Selenocompound metabolism	17	ko00450	Unigene0000070;Unigene0001069;Unigene0001830;Unigene0002426;Unigene0003496;Unigene0003862;Unigene0003863;Unigene0003864;Unigene0003865;Unigene0008793;Unigene0010636;Unigene0010638;Unigene0010639;Unigene0011356;Unigene0011357;Unigene0013201;Unigene0017722	K00549+K00384+K01758+K01758+K01874+K00958+K00958+K00958+K00958+K01739+K01874+K01874+K01874+K00549+K00549+K00549+K00384
Metabolism	Metabolism of other amino acids	Taurine and hypotaurine metabolism	16	ko00430	Unigene0000756;Unigene0000761;Unigene0004296;Unigene0004297;Unigene0004425;Unigene0004575;Unigene0006539;Unigene0010989;Unigene0012935;Unigene0023023;Unigene0023024;Unigene0023065;Unigene0023066;Unigene0023067;Unigene0027774;Unigene0027776	K15371+K15371+K18592+K18592+K01580+K18592+K00681+K00681+K15371+K15371+K15371+K15371+K15371+K15371+K18592+K18592
Metabolism	Lipid metabolism	Ether lipid metabolism	16	ko00565	Unigene0000337;Unigene0003043;Unigene0003044;Unigene0005307;Unigene0005308;Unigene0005989;Unigene0005990;Unigene0005991;Unigene0006704;Unigene0009078;Unigene0011359;Unigene0011360;Unigene0023540;Unigene0024394;Unigene0025845;Unigene0027763	K01062+K06123+K06123+K13519+K13519+K01115+K01115+K01115+K16794+K00993+K01115+K01115+K01115+K06123+K01062+K06123
Metabolism	Metabolism of cofactors and vitamins	Riboflavin metabolism	16	ko00740	Unigene0002404;Unigene0002405;Unigene0003492;Unigene0003493;Unigene0004544;Unigene0004749;Unigene0004756;Unigene0004759;Unigene0008492;Unigene0008544;Unigene0008545;Unigene0021639;Unigene0023252;Unigene0023253;Unigene0026193;Unigene0026554	K00953+K00953+K01497+K01497+K00505+K00953+K00953+K00953+K00861+K02858+K02858+K00505+K00794+K00794+K11752+K14654
Metabolism	Metabolism of cofactors and vitamins	Ubiquinone and other terpenoid-quinone biosynthesis	14	ko00130	Unigene0003074;Unigene0003536;Unigene0003820;Unigene0003821;Unigene0010655;Unigene0015830;Unigene0022669;Unigene0024225;Unigene0024226;Unigene0025079;Unigene0025080;Unigene0026573;Unigene0026574;Unigene0027670	K00838+K06126+K06125+K06125+K03809+K03809+K00838+K00568+K00568+K06125+K06125+K06127+K06127+K00838
Metabolism	Glycan biosynthesis and metabolism	Glycosaminoglycan degradation	14	ko00531	Unigene0001452;Unigene0002521;Unigene0003512;Unigene0003516;Unigene0003517;Unigene0003518;Unigene0005262;Unigene0005266;Unigene0005267;Unigene0007784;Unigene0007785;Unigene0010663;Unigene0011320;Unigene0011733	K12373+K12373+K12373+K12373+K12373+K12373+K12373+K12373+K12373+K12373+K12373+K12373+K01207+K12373
Metabolism	Metabolism of cofactors and vitamins	Folate biosynthesis	14	ko00790	Unigene0000776;Unigene0001187;Unigene0003970;Unigene0005857;Unigene0007438;Unigene0007439;Unigene0008905;Unigene0010224;Unigene0010227;Unigene0012296;Unigene0017303;Unigene0025448;Unigene0025449;Unigene0027326	K13950+K03639+K13950+K00287+K01113+K01113+K13939+K03635+K03635+K01495+K13941+K01930+K01930+K01930
Metabolism	Lipid metabolism	Arachidonic acid metabolism	13	ko00590	Unigene0004296;Unigene0004297;Unigene0004575;Unigene0005418;Unigene0005419;Unigene0006417;Unigene0007047;Unigene0007048;Unigene0011355;Unigene0011440;Unigene0027774;Unigene0027776;Unigene0027963	K18592+K18592+K18592+K00079+K00079+K00432+K08726+K08726+K01254+K11987+K18592+K18592+K01254
Metabolism	Lipid metabolism	Fatty acid elongation	12	ko00062	Unigene0003237;Unigene0003238;Unigene0005284;Unigene0005285;Unigene0006434;Unigene0009287;Unigene0009288;Unigene0011729;Unigene0011730;Unigene0016394;Unigene0022902;Unigene0027314	K10703+K10703+K10246+K10246+K07511+K01074+K01074+K10258+K10258+K07512+K07512+K10251
Environmental Information Processing	Membrane transport	ABC transporters	11	ko02010	Unigene0000333;Unigene0000724;Unigene0000725;Unigene0002504;Unigene0002505;Unigene0002768;Unigene0004601;Unigene0010462;Unigene0011570;Unigene0012617;Unigene0017799	K08712+K08712+K08712+K08712+K08712+K05658+K05663+K05658+K05658+K08712+K05658
Metabolism	Glycan biosynthesis and metabolism	Other types of O-glycan biosynthesis	10	ko00514	Unigene0001333;Unigene0003755;Unigene0003756;Unigene0004210;Unigene0007685;Unigene0008029;Unigene0008097;Unigene0008099;Unigene0008800;Unigene0008801	K00728+K10967+K10967+K10967+K00728+K00728+K10967+K10967+K10967+K10967
Genetic Information Processing	Folding, sorting and degradation	Sulfur relay system	10	ko04122	Unigene0000516;Unigene0001187;Unigene0001635;Unigene0009211;Unigene0010224;Unigene0010227;Unigene0024620;Unigene0026542;Unigene0026884;Unigene0026956	K14171+K03639+K04487+K11996+K03635+K03635+K14171+K14168+K01011+K14169
Metabolism	Metabolism of cofactors and vitamins	Thiamine metabolism	8	ko00730	Unigene0001635;Unigene0008138;Unigene0008394;Unigene0010196;Unigene0013233;Unigene0015770;Unigene0018264;Unigene0018265	K04487+K03146+K00877+K14154+K03146+K03146+K03146+K03146
Metabolism	Metabolism of cofactors and vitamins	Biotin metabolism	8	ko00780	Unigene0002074;Unigene0003412;Unigene0005417;Unigene0007283;Unigene0010054;Unigene0011075;Unigene0011395;Unigene0016753	K00059+K01012+K00059+K19562+K01942+K00059+K00652+K00059
Metabolism	Biosynthesis of other secondary metabolites	Monobactam biosynthesis	6	ko00261	Unigene0003862;Unigene0003863;Unigene0003864;Unigene0003865;Unigene0007527;Unigene0011976	K00958+K00958+K00958+K00958+K00133+K00928
Metabolism	Lipid metabolism	Synthesis and degradation of ketone bodies	5	ko00072	Unigene0000161;Unigene0001455;Unigene0004845;Unigene0005843;Unigene0027766	K01640+K01640+K01027+K00626+K01641
Metabolism	Carbohydrate metabolism	C5-Branched dibasic acid metabolism	5	ko00660	Unigene0003382;Unigene0008521;Unigene0008522;Unigene0024914;Unigene0024915	K01652+K01653+K01653+K00052+K00052
Metabolism	Biosynthesis of other secondary metabolites	Carbapenem biosynthesis	4	ko00332	Unigene0008847;Unigene0008848;Unigene0015145;Unigene0027051	K00931+K00931+K00931+K00147
Metabolism	Lipid metabolism	alpha-Linolenic acid metabolism	4	ko00592	Unigene0001130;Unigene0011634;Unigene0016173;Unigene0017558	K07513+K00232+K07513+K00232
Metabolism	Metabolism of cofactors and vitamins	Lipoic acid metabolism	4	ko00785	Unigene0005809;Unigene0005810;Unigene0005863;Unigene0012231	K03800+K03800+K03801+K03644
Metabolism	Metabolism of terpenoids and polyketides	Carotenoid biosynthesis	3	ko00906	Unigene0005035;Unigene0027840;Unigene0027841	K15745+K17841+K17841
Metabolism	Metabolism of terpenoids and polyketides	Sesquiterpenoid and triterpenoid biosynthesis	2	ko00909	Unigene0001234;Unigene0006648	K00511+K00801
Organismal Systems	Aging	Longevity regulating pathway - multiple species	1	ko04213	Unigene0016566	K03283

## Sheet: Table S6
Table S6. The gene expression profiles in S1-VS-S2.
GeneID	S1_count	S2_count	S1-1_rpkm	S1-2_rpkm	S1-3_rpkm	S2-1_rpkm	S2-2_rpkm	S2-3_rpkm	S1_rpkm	S2_rpkm	log2 Ratio(S2/S1)	Pvalue	FDR	significant	Symbol	Description	Pathway	GO Component	GO Function	GO Process
Unigene0000001	67.6667	139	1.9159	1.7865	1.8246	3.9942	3.9252	4.0226	1.84233	3.98067	1.11148	3.45658e-12	1.50225e-11	yes	phyA	phosphoglycerate mutase-like protein [Punctularia strigosozonata HHB-11173 SS5]	-	-	-	-
Unigene0000004	4	14	0.3047	0.1523	0.5368	0.9366	1.3532	1.2539	0.331267	1.18123	1.83423	0.00194835	0.00499994	yes	-	--	-	-	-	-
Unigene0000005	4.33333	0.333333	0	1.6254	0.8485	0	0.2139	0	0.824633	0.0713	-3.53178	0.0141176	0.0309192	yes	-	--	-	-	-	-
Unigene0000007	5.33333	0.666667	0	1.3675	0	0.1911	0	0	0.455833	0.0637	-2.83914	0.022163	0.0462476	yes	-	--	-	-	-	-
Unigene0000008	1480	465.667	79.3875	72.712	77.385	27.5515	24.5389	23.8936	76.4948	25.328	-1.59463	3.68868e-125	5.19841e-124	yes	CYP3	peptidyl-prolyl cis-trans isomerase, cyclophilin-type protein [Rhizoctonia solani AG-3 Rhs1AP]	ko03040//Spliceosome//Transcription//Genetic Information Processing	-	GO:0003824//catalytic activity;GO:0016859//cis-trans isomerase activity;GO:0016853//isomerase activity	GO:0044237//cellular metabolic process;GO:0044260//cellular macromolecule metabolic process;GO:0019538//protein metabolic process;GO:0008152//metabolic process;GO:0071704//organic substance metabolic process;GO:0044267//cellular protein metabolic process;GO:0043170//macromolecule metabolic process;GO:0009987//cellular process;GO:0044238//primary metabolic process
Unigene0000009	335.333	128	4.9558	4.8175	4.8777	1.5785	1.9183	2.3501	4.88367	1.94897	-1.32526	2.63264e-23	1.50671e-22	yes	mvaB	TPR-like protein [Stereum hirsutum FP-91666 SS1]	-	-	-	-
Unigene0000012	42	7	2.3454	2.6182	2.2422	0.2439	0.3876	0.6173	2.40193	0.416267	-2.52862	3.38779e-11	1.42621e-10	yes	-	--	-	-	-	-
Unigene0000014	28.6667	4.66667	2.3204	1.666	1.3277	0.266	0.4228	0.2449	1.77137	0.311233	-2.50879	3.27258e-07	1.1515e-06	yes	-	--	-	-	-	-
Unigene0000017	714.333	3070.67	17.6721	18.0541	18.0673	81.4749	83.95	78.1309	17.9312	81.1853	2.17875	0	0	yes	SPBC21C3.03	ABC1 family protein, mitochondrial [Hypsizygus marmoreus]	-	-	GO:0016740//transferase activity;GO:0003824//catalytic activity	-
Unigene0000020	0	2.66667	0	0	0	1.3287	0	0.1747	0.001	0.501133	8.96905	0.0218739	0.0457541	yes	-	--	-	-	-	-
Unigene0000021	0	3	0	0	0	0.7827	0.3317	0.2881	0.001	0.4675	8.86882	0.0140583	0.0308595	yes	-	--	-	-	-	-
Unigene0000024	22.6667	1.66667	5.0703	5.476	3.8113	0	0.2402	0.8347	4.78587	0.3583	-3.73954	5.66904e-09	2.16575e-08	yes	-	--	-	-	-	-
Unigene0000025	5	21	1.0952	0.9127	0.8575	2.4486	4.3238	5.822	0.955133	4.19813	2.13597	6.55939e-05	0.000196404	yes	Cyp2d3	cytochrome P450 [Postia placenta]	-	-	GO:0005488//binding	-
Unigene0000028	647.333	1341.33	9.547	8.5052	8.5055	17.2537	19.1905	21.3749	8.85257	19.273	1.12242	1.41858e-39	1.03582e-38	yes	UBL3	Ubiquitin-like protein 3 [Termitomyces sp. J132]	-	-	-	-
Unigene0000030	65	125.667	1.6039	1.4739	1.3492	2.738	3.2089	3.0999	1.47567	3.0156	1.03108	3.02222e-09	1.16697e-08	yes	GRDP2	Glycine-rich domain-containing protein 2 [Phlebia centrifuga]	-	-	-	-
Unigene0000033	12.3333	2.66667	0.5616	0.8425	0.7916	0.2511	0.2661	0	0.7319	0.1724	-2.08589	0.00424277	0.0102545	yes	-	--	-	-	-	-
Unigene0000035	0	5	0	0	0	1.3164	0.279	0.3635	0.001	0.652967	9.35087	0.00140471	0.00366226	yes	-	--	-	-	-	-
Unigene0000037	0	2.66667	0	0	0	0.1135	0.1202	0.2089	0.001	0.147533	7.2049	0.0218739	0.0457541	yes	-	--	-	-	-	-
Unigene0000038	5.66667	22.6667	0.434	0	0.1568	0.8583	1.0675	0.6183	0.196933	0.848033	2.10641	0.00134683	0.0035349	yes	-	--	-	-	-	-
Unigene0000045	3	0	0	1.1111	1.044	0	0	0	0.718367	0.001	-9.48858	0.0140583	0.0308595	yes	-	--	-	-	-	-
Unigene0000049	10807.7	5113.67	100.112	97.3955	96.6247	48.7995	47.8093	49.754	98.0439	48.7876	-1.00691	5.11795e-209	1.03828e-207	yes	ala1	Alanine--tRNA ligase, partial [Hypsizygus marmoreus]	ko00970//Aminoacyl-tRNA biosynthesis//Translation//Genetic Information Processing	-	-	-
Unigene0000052	113	390.667	1.3023	1.2918	1.169	4.9594	4.8657	3.9764	1.25437	4.6005	1.87483	1.49614e-47	1.20521e-46	yes	yjoB	ATP-dependent Zn protease [Mycena chlorophos]	-	-	-	-
Unigene0000055	7.33333	1.33333	1.345	1.7933	2.1063	0	1.062	0	1.7482	0.354	-2.30405	0.0190616	0.0409893	yes	-	--	-	-	-	-
Unigene0000057	605.333	2842.33	39.7198	48.9302	45.8262	225.47	213.906	223.437	44.8254	220.938	2.30125	4.83624e-283	1.2378e-281	yes	ufaA1	Tuberculostearic acid methyltransferase UfaA1 [Hypsizygus marmoreus]	-	-	-	-
Unigene0000058	133	423.667	7.4866	6.788	6.6242	22.4853	23.232	24.393	6.96627	23.3701	1.74621	2.49109e-63	2.34616e-62	yes	-	Tuberculostearic acid methyltransferase UfaA1 [Grifola frondosa]	-	-	-	-
Unigene0000066	63.6667	1155.33	1.6415	0.7866	0.9841	20.1851	24.6467	20.9887	1.1374	21.9402	4.26976	1.10225e-166	1.89212e-165	yes	-	expressed protein [Schizophyllum commune H4-8]	-	-	-	-
Unigene0000068	374.667	910.333	7.3859	6.4035	6.168	16.6837	18.2583	16.3842	6.65247	17.1087	1.36277	1.85862e-66	1.79686e-65	yes	sepA	Cytokinesis protein sepA [Hypsizygus marmoreus]	ko04011//MAPK signaling pathway - yeast//Signal transduction//Environmental Information Processing	-	-	-
Unigene0000072	87.3333	38.3333	3.0403	3.6177	4.023	1.1616	2.2335	1.5443	3.56033	1.64647	-1.11264	1.41431e-05	4.44784e-05	yes	REX4	RNA exonuclease 4 [Hypsizygus marmoreus]	-	-	-	-
Unigene0000073	0.333333	9.66667	0.1183	0	0	1.8516	1.121	0.8521	0.0394333	1.2749	5.01482	3.21048e-05	9.85778e-05	yes	-	--	-	-	-	-
Unigene0000076	0.666667	158.667	0	0.0708	0	6.291	7.3361	5.1712	0.0236	6.2661	8.05264	1.6885e-72	1.7166e-71	yes	-	QCR6 subunit 6 of the ubiquinol cytochrome-c reductase complex [Lentinula edodes]	-	-	-	-
Unigene0000080	49.3333	141.667	0.5175	0.4945	0.8105	1.6842	1.9342	1.7986	0.6075	1.80567	1.57158	1.11231e-14	5.22069e-14	yes	-	Exocyst complex component 1 [Grifola frondosa]	-	-	-	-
Unigene0000081	273	902.333	3.5864	3.6448	2.7441	11.8969	11.3318	11.7433	3.3251	11.6573	1.80977	5.36515e-91	6.20161e-90	yes	-	Protein-glutamate O-methyltransferase C1393.13 [Phlebia centrifuga]	-	-	-	-
Unigene0000086	168	1184	3.6976	4.4009	3.9166	30.7858	30.8174	27.7986	4.00503	29.8006	2.89546	1.52527e-258	3.63507e-257	yes	AFUA_3G01220	acid protease [Peniophora sp. CONT]	-	-	-	-
Unigene0000088	240.667	50	10.0221	10.3134	11.3804	3.2542	1.6746	1.9682	10.572	2.299	-2.20117	8.83086e-30	5.672e-29	yes	Mvan_2161	NADPH-dependent conjugated polyketone reductase C1 [Hypsizygus marmoreus]	-	-	-	-
Unigene0000091	653.667	142	15.2775	15.2354	12.9663	3.1741	3.2877	3.5101	14.4931	3.32397	-2.12439	6.67508e-91	7.70588e-90	yes	lsc1	cyclin-like protein [Fibulorhizoctonia sp. CBS 109695]	-	-	-	-
Unigene0000092	927.333	390	27.9737	26.3432	25.033	11.4571	10.5289	13.0347	26.45	11.6736	-1.18002	2.62241e-47	2.10808e-46	yes	-	vacuolar membrane protein [Moniliophthora roreri MCA 2997]	-	-	-	-
Unigene0000094	33.3333	242	1.0749	0.8795	0.5739	7.2919	5.4399	6.8121	0.842767	6.51463	2.95048	7.72879e-47	6.16705e-46	yes	-	--	-	-	-	-
Unigene0000096	3.66667	0	1.7624	0	0	0	0	0	0.587467	0.001	-9.19836	0.00920827	0.0209594	yes	-	--	-	-	-	-
Unigene0000098	240.667	34.6667	5.631	6.0608	5.445	0.9354	1.1517	0.5584	5.71227	0.881833	-2.69549	5.97602e-47	4.77692e-46	yes	SCO3172	FAD/NAD-P-binding domain-containing protein [Stereum hirsutum FP-91666 SS1]	-	-	-	-
Unigene0000099	7.66667	17	0.5688	0.7313	0.668	1.5442	1.8285	1.254	0.656033	1.54223	1.23318	0.00832248	0.0192186	yes	NCR1	multidrug efflux transporter AcrB transmembrane domain-containing protein [Fistulina hepatica ATCC 64428]	-	GO:0016020//membrane	-	-
Unigene0000100	9561.33	2878.33	89.8407	90.0227	92.211	28.587	28.741	28.7491	90.6915	28.6924	-1.6603	0	0	yes	NCR1	Niemann-Pick type C-related protein 1 [Hypsizygus marmoreus]	-	GO:0016020//membrane;GO:0031224//intrinsic component of membrane;GO:0044425//membrane part	GO:0060089//molecular transducer activity;GO:0004871//signal transducer activity;GO:0038023//signaling receptor activity;GO:0004888//transmembrane signaling receptor activity;GO:0099600//transmembrane receptor activity;GO:0004872//receptor activity	-
Unigene0000103	17.6667	406.333	1.4743	1.1233	1.3193	31.0783	32.1791	31.494	1.30563	31.5838	4.59636	4.65071e-184	8.57777e-183	yes	-	--	-	-	-	-
Unigene0000104	43.6667	165.667	1.4717	1.5052	1.65	7.3287	5.8632	5.2655	1.5423	6.15247	1.99608	8.96889e-24	5.17696e-23	yes	-	expressed protein [Cryptococcus neoformans var. neoformans JEC21] [Cryptococcus neoformans]	-	-	-	-
Unigene0000105	1046	2123.67	18.8734	18.1055	18.1261	40.9085	38.1201	38.7179	18.3683	39.2488	1.09543	3.49844e-110	4.51985e-109	yes	KRE6	glycoside hydrolase family 16 protein [Gloeophyllum trabeum ATCC 11539]	-	-	-	-
Unigene0000106	179.667	345	5.139	7.9199	6.9454	11.9619	12.3401	15.7541	6.6681	13.352	1.00171	6.3088e-10	2.50662e-09	yes	-	glycoside hydrolase family 16 protein [Hebeloma cylindrosporum h7]	-	-	-	-
Unigene0000109	310.667	1054.33	3.76	4.3452	4.1091	14.1547	14.4808	14.9112	4.07143	14.5156	1.83399	3.05688e-170	5.33561e-169	yes	-	expressed protein [Cryptococcus neoformans var. neoformans JEC21] [Cryptococcus neoformans]	-	-	-	-
Unigene0000112	93.6667	25.3333	21.9332	19.0368	20.1714	5.7828	6.617	5.1096	20.3805	5.83647	-1.80402	4.68783e-15	2.22189e-14	yes	-	--	-	-	-	-
Unigene0000114	106	454.333	0.8136	0.7769	0.8695	3.5478	3.2554	4.1855	0.82	3.6629	2.15929	2.18712e-61	2.02874e-60	yes	YOR1	ABC transporter [Schizopora paradoxa]	-	-	GO:0016462//pyrophosphatase activity;GO:0016787//hydrolase activity;GO:0017111//nucleoside-triphosphatase activity;GO:0016818//hydrolase activity, acting on acid anhydrides, in phosphorus-containing anhydrides;GO:0016817//hydrolase activity, acting on acid anhydrides;GO:0003824//catalytic activity	GO:0051234//establishment of localization;GO:0051179//localization
Unigene0000119	461.333	170177	6.4404	7.7144	6.6399	2703.14	2686.08	2696.61	6.93157	2695.28	8.60304	0	0	yes	-	transcription factor jumonji aspartyl beta-hydroxylase [Stemphylium lycopersici]	-	-	-	-
Unigene0000130	7.33333	0.333333	0.3214	2.2501	1.1326	0	0	0.1654	1.2347	0.0551333	-4.48509	0.00132908	0.00349104	yes	-	--	-	-	-	-
Unigene0000132	55.6667	140	3.371	2.773	3.4484	7.9623	9.5308	7.8879	3.19747	8.46033	1.40379	1.19181e-14	5.58898e-14	yes	-	--	-	-	-	-
Unigene0000134	68102.7	219653	4057.31	4248.93	4260.49	13939.9	14602.8	14086.4	4188.91	14209.7	1.76223	0	0	yes	-	--	-	-	-	-
Unigene0000136	3.33333	0	0	0.7863	1.3853	0	0	0	0.723867	0.001	-9.49958	0.00920827	0.0209594	yes	-	--	-	-	-	-
Unigene0000141	31.6667	10	5.31	6.8589	10.3945	2.226	4.1928	1.1382	7.52113	2.519	-1.5781	0.00113828	0.00301213	yes	-	--	-	-	-	-
Unigene0000143	0	12	0	0	0	0.6203	0.5258	1.0277	0.001	0.7246	9.50104	2.60743e-07	9.22628e-07	yes	-	--	-	-	-	-
Unigene0000147	67	223.333	1.669	1.5563	1.5365	5.4209	6.0907	5.2679	1.58727	5.59317	1.81712	6.65792e-35	4.59436e-34	yes	caeA	alpha/beta-hydrolase [Fibulorhizoctonia sp. CBS 109695]	-	-	-	-
Unigene0000148	27.6667	6.66667	1.6435	1.0604	1.9926	0.5334	0.3768	0.2728	1.5655	0.394333	-1.98914	2.36157e-05	7.30856e-05	yes	-	--	-	-	-	-
Unigene0000149	28	52185.7	0.6463	0.9198	0.6131	1468.53	1437.34	1403.97	0.7264	1436.61	10.9496	0	0	yes	xynA	glycoside hydrolase family 10 protein [Phlebiopsis gigantea 11061_1 CR5-6]	-	-	-	-
Unigene0000150	30.3333	63.3333	0.6614	0.5328	0.561	1.2322	1.0009	1.5878	0.585067	1.27363	1.12228	3.37714e-05	0.000103601	yes	-	--	-	-	-	-
Unigene0000158	777	2778.67	8.6658	8.7207	9.5356	33.1231	34.5497	33.3463	8.97403	33.673	1.90777	0	0	yes	SKN7	Transcription factor prr1 [Phlebia centrifuga]	-	-	-	-
Unigene0000160	38	5.33333	0.9024	1.8459	2.2643	0.4585	0.0972	0.1688	1.67087	0.2415	-2.7905	3.50221e-07	1.23054e-06	yes	-	hypothetical protein A0H81_10643 [Grifola frondosa]	-	-	-	-
Unigene0000163	20	56.6667	1.7179	1.8039	1.9169	5.0892	5.6972	5.3912	1.8129	5.39253	1.57266	3.07236e-09	1.18616e-08	yes	-	Zinc finger and BTB domain-containing protein 8B [Leucoagaricus sp. SymC.cos]	-	-	-	-
Unigene0000164	4694.33	1368.67	94.5565	102.819	88.1564	29.4319	30.4041	28.2238	95.1772	29.3533	-1.6971	5.78909e-167	9.95016e-166	yes	wos2	HSP20-like chaperone [Laetiporus sulphureus 93-53]	-	-	-	-
Unigene0000179	0.666667	7	0.122	0	0	0.4091	0.5056	0.502	0.0406667	0.472233	3.53758	0.00235233	0.00594177	yes	-	--	-	-	-	-
Unigene0000183	3.33333	251.667	0.2027	0	0.1587	10.0824	8.5619	9.5232	0.120467	9.38917	6.28429	2.54142e-119	3.46408e-118	yes	-	glycosyltransferase family 25 protein [Rhizoctonia solani AG-3 Rhs1AP]	-	-	-	-
Unigene0000185	45	21	2.3661	1.8929	1.819	0.6252	1.3758	1.0181	2.026	1.00637	-1.00948	0.00193789	0.00497422	yes	-	MFS general substrate transporter [Dichomitus squalens LYAD-421 SS1]	-	-	-	-
Unigene0000186	187.667	552.333	4.4423	4.1837	4.1285	13.3553	12.2344	13.8455	4.2515	13.1451	1.62848	4.68015e-68	4.59874e-67	yes	-	Sterol 24-C-methyltransferase [Lentinula edodes]	-	-	-	-
Unigene0000190	7.66667	25.3333	0.485	0.6669	0.2848	1.8977	1.9388	1.31	0.4789	1.7155	1.84083	4.47235e-05	0.000135837	yes	-	--	-	-	-	-
Unigene0000191	6.33333	1.33333	0.6013	0.6013	0.8239	0.2241	0	0.2062	0.6755	0.143433	-2.23558	0.0229955	0.0478887	yes	-	--	-	-	-	-
Unigene0000195	28.3333	112	0.883	0.8028	0.6914	2.7819	3.6764	3.4966	0.7924	3.3183	2.06614	1.76289e-19	9.3172e-19	yes	-	hypothetical protein PILCRDRAFT_535125 [Piloderma croceum F 1598]	-	-	-	-
Unigene0000198	1.66667	15.6667	0	0.1568	0.1228	0.7594	0.9903	0.9678	0.0932	0.905833	3.28084	1.80366e-06	6.04547e-06	yes	-	--	-	-	-	-
Unigene0000199	22.6667	2	1.4397	1.3197	1.55	0.1341	0	0.2469	1.43647	0.127	-3.49962	4.5787e-09	1.75542e-08	yes	-	Similar to SET and MYND domain-containing protein DDB_G0277331; acc. no. Q54ZX8 [Pyronema omphalodes CBS 100304]	-	-	-	-
Unigene0000201	65367	26087.3	1155.09	1109.91	1079.11	482.697	464.787	459.294	1114.7	468.926	-1.24923	3.30219e-241	7.41812e-240	yes	DNAJA2	chaperone protein dnaj [Moniliophthora roreri MCA 2997]	ko04141//Protein processing in endoplasmic reticulum//Folding, sorting and degradation//Genetic Information Processing	-	GO:0043167//ion binding;GO:0043169//cation binding;GO:0005488//binding;GO:0005515//protein binding	-
Unigene0000203	1.33333	13.3333	0	0	0.2918	0.6942	1.0297	1.0223	0.0972667	0.9154	3.23438	4.63084e-05	0.000140292	yes	-	--	-	-	-	-
Unigene0000204	5843.33	2244.67	73.3505	75.5355	79.1247	29.9804	31.472	30.5389	76.0036	30.6638	-1.30953	2.04621e-201	4.04776e-200	yes	SPBC839.16	FTHFS-domain-containing protein [Stereum hirsutum FP-91666 SS1]	ko00670//One carbon pool by folate//Metabolism of cofactors and vitamins//Metabolism	-	GO:1901363//heterocyclic compound binding;GO:0032550//purine ribonucleoside binding;GO:0097159//organic cyclic compound binding;GO:0016491//oxidoreductase activity;GO:0036094//small molecule binding;GO:0001883//purine nucleoside binding;GO:0001882//nucleoside binding;GO:0016874//ligase activity;GO:0016879//ligase activity, forming carbon-nitrogen bonds;GO:0003824//catalytic activity;GO:0097367//c…	GO:0006807//nitrogen compound metabolic process;GO:0019752//carboxylic acid metabolic process;GO:0006760//folic acid-containing compound metabolic process;GO:0043603//cellular amide metabolic process;GO:1901605//alpha-amino acid metabolic process;GO:0006732//coenzyme metabolic process;GO:0006082//organic acid metabolic process;GO:0009987//cellular process;GO:1901360//organic cyclic compound metab…
Unigene0000206	14.6667	801	0.9847	0.8371	0.4048	46.6207	40.3555	43.7712	0.7422	43.5825	5.8758	0	0	yes	-	Glycogenin-1 [Hypsizygus marmoreus]	-	-	-	-
Unigene0000207	35.6667	248.667	0.5369	2.4833	0.67	23.1836	4.2528	0.7251	1.23007	9.38717	2.93195	4.32094e-05	0.00013136	yes	-	permease, partial [Mucor ambiguus]	-	-	-	-
Unigene0000209	3.33333	19	0	0.2632	0.3091	1.118	1.9949	0.3249	0.190767	1.14593	2.58664	0.00172971	0.00446432	yes	-	permease, partial [Mucor ambiguus]	-	-	-	-
Unigene0000210	0	43.3333	0	0	0	0	10.7212	0	0.001	3.57373	11.8032	7.94216e-11	3.29221e-10	yes	-	permease, partial [Mucor ambiguus]	-	-	-	-
Unigene0000214	1.33333	12.3333	0	0	0.3752	0.6249	2.5537	0.2465	0.125067	1.1417	3.19041	0.000846487	0.00227703	yes	-	permease, partial [Mucor ambiguus]	-	-	-	-
Unigene0000216	148.667	797	5.2596	6.3842	5.3254	31.9122	34.2406	30.1186	5.6564	32.0905	2.50419	6.37348e-151	1.01293e-149	yes	-	--	-	-	-	-
Unigene0000219	111.667	33	2.8475	2.7985	3.0274	1.3172	0.6106	0.7577	2.89113	0.895167	-1.69141	1.46911e-11	6.25003e-11	yes	arg-13	mitochondrial carrier [Coniophora puteana RWD-64-598 SS2]	-	-	-	-
Unigene0000221	32	70.6667	0.4603	0.6411	0.5599	1.2864	1.1682	1.387	0.553767	1.28053	1.20939	4.23893e-07	1.4811e-06	yes	-	--	-	-	-	-
Unigene0000222	22.3333	68.3333	0.6964	0.7267	0.7112	2.7416	2.2951	1.8692	0.711433	2.30197	1.69407	5.01494e-10	2.00257e-09	yes	-	--	-	-	-	-
Unigene0000223	0.333333	4	0	0.1692	0	1.7027	0	0.5224	0.0564	0.7417	3.71707	0.019752	0.0422919	yes	-	hypothetical protein CIRG_10393 [Coccidioides immitis RMSCC 2394]	-	-	-	-
Unigene0000224	8	55	0.1481	0.4444	0.696	1.104	8.1881	0.254	0.4295	3.18203	2.88922	0.000142084	0.000412754	yes	-	conserved hypothetical protein [Mucor ambiguus]	-	-	-	-
Unigene0000234	4.66667	32.3333	0.3252	0.3252	0	1.9218	1.5959	1.482	0.2168	1.66657	2.94244	2.73385e-09	1.05713e-08	yes	-	hypothetical protein PILCRDRAFT_814774 [Piloderma croceum F 1598]	-	-	-	-
Unigene0000235	2	24.6667	0.1782	0.0891	0	0.9464	1.8471	0.9169	0.0891	1.2368	3.79504	7.78074e-09	2.95951e-08	yes	-	--	-	-	-	-
Unigene0000236	10	0.666667	1.7843	1.5295	0.5988	0.285	0	0	1.3042	0.095	-3.77909	0.000391819	0.00109353	yes	-	--	-	-	-	-
Unigene0000237	613.333	10950.7	10.0938	9.7895	9.5487	185.306	185.08	183.276	9.81067	184.554	4.23355	0	0	yes	NCU05495	CNVH-domain-containing protein [Neurospora tetrasperma FGSC 2509]	-	-	-	-
Unigene0000241	67	238	0.8993	1.0791	1.2146	4.1719	3.5148	4.1175	1.06433	3.93473	1.88632	7.51824e-34	5.11612e-33	yes	-	cytochrome p450 [Lentinula edodes]	-	-	-	-
Unigene0000244	96	198	1.8957	1.5612	2.2265	3.7812	4.8867	3.6332	1.89447	4.10037	1.11396	2.12564e-10	8.66101e-10	yes	AAED1	Thioredoxin-like protein AAED1 [Phlebia centrifuga]	-	-	-	-
Unigene0000245	834	2370.67	15.5383	16.062	15.9185	46.0379	48.6917	47.387	15.8396	47.3722	1.5805	2.19193e-249	5.08474e-248	yes	-	developmental regulator [Lentinula edodes]	-	-	-	-
Unigene0000251	91.3333	235.333	1.4519	1.0227	1.1567	3.3168	3.4095	3.1567	1.21043	3.29433	1.44446	3.92461e-23	2.23854e-22	yes	LIP2	cephalosporin esterase [Moniliophthora roreri MCA 2997]	-	-	-	-
Unigene0000252	202	651.333	8.9954	10.0697	9.4615	31.2685	30.5847	34.6277	9.50887	32.1603	1.75794	1.37548e-84	1.51904e-83	yes	-	Papain inhibitor [Grifola frondosa]	-	-	-	-
Unigene0000253	75	200.333	1.8919	2.203	2.0395	4.5197	7.3057	5.52	2.0448	5.7818	1.49956	2.45555e-14	1.14024e-13	yes	-	Bestrophin domain-containing protein [Rhizoctonia solani AG-1 IA]	-	-	-	-
Unigene0000258	0.666667	39	0.0967	0	0	2.7567	2.4053	1.194	0.0322333	2.11867	6.03846	1.8875e-15	9.04617e-15	yes	-	Ser-Thr-rich glycosyl-phosphatidyl-inositol-anchored membrane family [Ceraceosorus bombacis]	-	-	-	-
Unigene0000259	20.6667	45	0.9697	0.862	0.464	1.2447	2.127	1.9955	0.765233	1.78907	1.22524	0.00049145	0.00135992	yes	LPX1	alpha/beta-hydrolase [Sistotremastrum suecicum HHB10207 ss-3]	-	-	-	-
Unigene0000261	9.33333	41	0.297	0.4289	0.2325	2.0655	1.5632	0.9166	0.319467	1.5151	2.24568	3.38869e-07	1.19096e-06	yes	-	hypothetical protein HYPSUDRAFT_48489 [Hypholoma sublateritium FD-334 SS-4]	-	-	-	-
Unigene0000264	66.3333	1097	1.749	1.86	2.2498	33.2375	33.4396	34.3624	1.95293	33.6798	4.10817	0	0	yes	YDR090C	PQ-loop-domain-containing protein [Dichomitus squalens LYAD-421 SS1]	-	-	-	-
Unigene0000265	322.333	3939	3.6842	3.564	3.9034	48.9334	47.4684	46.6471	3.7172	47.683	3.68119	0	0	yes	-	expressed protein [Schizophyllum commune H4-8]	-	-	-	-
Unigene0000267	6	183.667	0.1597	0.0177	0.1667	3.7097	3.8254	3.3232	0.1147	3.61943	4.97983	6.45185e-77	6.77343e-76	yes	ssn6	General transcriptional corepressor ssn6 [Hypsizygus marmoreus]	-	-	-	-
Unigene0000273	1338.67	3360.67	29.0205	28.4173	30.7354	76.0309	75.4262	80.4537	29.3911	77.3036	1.39516	6.00737e-185	1.11409e-183	yes	ssn6	TPR-like protein [Daedalea quercina L-15889]	-	-	-	-
Unigene0000274	2.33333	9.66667	0.1167	0.2334	0.0685	0.4565	0.4837	0.9004	0.139533	0.613533	2.13653	0.00862071	0.0198792	yes	-	--	-	-	-	-
Unigene0000276	344.333	1536.33	6.4492	6.7008	6.351	31.2278	31.4475	29.1304	6.50033	30.6019	2.23504	1.22094e-289	3.17302e-288	yes	-	RHTO0S10e02652g1_1 [Rhodotorula toruloides]	-	-	-	-
Unigene0000277	317.333	1655.67	5.0171	5.1266	5.5622	28.4271	28.8412	28.6571	5.2353	28.6418	2.45178	0	0	yes	hsp30	HSP20-like chaperone [Sanghuangporus baumii]	ko04141//Protein processing in endoplasmic reticulum//Folding, sorting and degradation//Genetic Information Processing	-	-	-
Unigene0000278	19.3333	42	0.8426	0.3196	0.6143	0.9744	1.7895	1.3154	0.592167	1.35977	1.19928	0.00196419	0.00503723	yes	rhlG	NAD P-binding protein [Gloeophyllum trabeum ATCC 11539]	-	-	-	-
Unigene0000279	33.6667	15	2.0317	1.3093	1.4318	0.5552	0.7486	0.9291	1.59093	0.7443	-1.09592	0.00288755	0.00718681	yes	-	Docosahexaenoic acid omega-hydroxylase CYP4F3 [Grifola frondosa]	-	-	GO:0005488//binding	-
Unigene0000282	1.66667	9.33333	0	0.4212	0.3298	0.9418	1.3304	2.0225	0.250333	1.43157	2.51567	0.00408266	0.00996924	yes	SPT4	Transcription elongation factor SPT4 [Hypsizygus marmoreus]	-	-	-	GO:0050789//regulation of biological process;GO:2001141//regulation of RNA biosynthetic process;GO:1903506//regulation of nucleic acid-templated transcription;GO:0051171//regulation of nitrogen compound metabolic process;GO:0051252//regulation of RNA metabolic process;GO:0010468//regulation of gene expression;GO:0065007//biological regulation;GO:0031323//regulation of cellular metabolic process;G…
Unigene0000284	293.667	747	7.6041	7.6043	7.3568	20.2706	19.8025	20.3374	7.52173	20.1368	1.4207	2.46522e-92	2.86551e-91	yes	GOX	GMC oxidoreductase [Hebeloma cylindrosporum h7]	-	-	-	-
Unigene0000286	15.3333	3	4.62	1.2994	0.8479	0.3228	0.684	0.4456	2.25577	0.484133	-2.22014	0.00526558	0.0125991	yes	-	acyl-CoA N-acyltransferase [Gloeophyllum trabeum ATCC 11539]	-	-	-	-
Unigene0000287	3.33333	6505	0.0837	0.1396	0.0656	206.037	202.296	195.095	0.0963	201.142	11.0284	0	0	yes	HMOX1	heme oxygenase [Lentinula edodes]	ko00860//Porphyrin and chlorophyll metabolism//Metabolism of cofactors and vitamins//Metabolism	-	-	-
Unigene0000288	10073	3068.67	205.804	200.541	207.526	64.4238	64.5094	67.4152	204.624	65.4495	-1.64452	0	0	yes	nuo78	NdufS1, NADH-ubiquinone oxidoreductase 75kD subunit [Serpula lacrymans var. lacrymans S7.9] [Serpula lacrymans]	ko00190//Oxidative phosphorylation//Energy metabolism//Metabolism	-	GO:0005488//binding;GO:0016491//oxidoreductase activity;GO:0051540//metal cluster binding;GO:0003824//catalytic activity	GO:0044237//cellular metabolic process;GO:0015980//energy derivation by oxidation of organic compounds;GO:0008152//metabolic process;GO:0009987//cellular process;GO:0022904//respiratory electron transport chain;GO:0055114//oxidation-reduction process;GO:0045333//cellular respiration;GO:0022900//electron transport chain;GO:0006091//generation of precursor metabolites and energy;GO:0044763//single-…
Unigene0000289	641.667	231.667	9.7767	9.457	8.8531	3.7312	3.6073	3.377	9.36227	3.57183	-1.39019	2.77006e-62	2.58456e-61	yes	-	hypothetical protein JAAARDRAFT_80999 [Jaapia argillacea MUCL 33604]	-	-	-	-
Unigene0000293	52.6667	8.66667	1.0867	2.6291	2.1409	0.1959	0.4982	0.3246	1.95223	0.339567	-2.52336	2.59734e-08	9.63371e-08	yes	-	glycopeptide [Lentinula edodes]	-	-	-	-
Unigene0000297	1271.67	590.667	45.9564	45.6482	46.312	22.769	22.9847	21.6989	45.9722	22.4842	-1.03185	3.14266e-82	3.43138e-81	yes	vas2	Adaptor protein complex sigma subunit [Gloeophyllum trabeum ATCC 11539]	-	-	GO:0022892//substrate-specific transporter activity;GO:0005215//transporter activity	GO:0033036//macromolecule localization;GO:0008104//protein localization;GO:0051179//localization
Unigene0000306	656.667	7121.67	8.0277	8.3911	8.7319	98.4173	96.1276	92.0789	8.38357	95.5413	3.51049	0	0	yes	-	histone gcn5 superfamily [Lentinula edodes]	-	-	-	-
Unigene0000309	11.6667	26.3333	0.2657	0.4981	0.4681	1.0766	1.3373	0.5467	0.410633	0.986867	1.265	0.00633375	0.0148665	yes	-	--	-	-	-	-
Unigene0000312	1098	352.667	23.8101	23.5469	22.844	7.5045	8.1432	8.0966	23.4003	7.91477	-1.56391	9.61716e-142	1.46713e-140	yes	elf1	mRNA export factor elf1 [Trametes pubescens]	-	-	-	-
Unigene0000316	0	18.3333	0	0	0	0	6.4553	0.2116	0.001	2.2223	11.1178	1.44982e-07	5.18723e-07	yes	-	hydrolase, partial [Mucor ambiguus]	-	-	-	-
Unigene0000317	4.66667	83.6667	0.1418	0.4253	0.4995	16.5617	3.2743	0.2188	0.355533	6.68493	4.23286	2.05565e-07	7.30831e-07	yes	-	--	-	-	-	-
Unigene0000318	47	381	0.3082	1.396	1.0008	15.6262	7.258	0.6342	0.901667	7.83947	3.12009	1.37189e-05	4.31697e-05	yes	-	hydrolase, partial [Mucor ambiguus]	-	-	-	-
Unigene0000321	13.6667	0	0.8471	0.9177	1.3266	0	0	0	1.03047	0.001	-10.0091	1.7694e-08	6.61551e-08	yes	PGX1	glycoside hydrolase family 28 protein [Serpula lacrymans var. lacrymans S7.9] [Serpula lacrymans]	-	-	-	-
Unigene0000324	1.66667	106	0.0668	0.0334	0.0784	4.2542	3.7166	3.7782	0.0595333	3.91633	6.03966	1.0169e-54	8.80073e-54	yes	-	--	-	-	-	-
Unigene0000326	72	593	1.1005	1.1291	1.0072	9.4264	9.818	8.9555	1.07893	9.39997	3.12305	9.72329e-179	1.75853e-177	yes	AKR7A3	Aldo/keto reductase [Neolentinus lepideus HHB14362 ss-1]	-	-	-	-
Unigene0000327	29.6667	9	0.7869	1.6525	1.2477	0.088	0.5126	0.5667	1.22903	0.3891	-1.65931	0.00211053	0.00536212	yes	-	--	-	-	-	-
Unigene0000330	36	4.33333	2.1895	2.3624	1.9626	0.8374	0	0	2.1715	0.279133	-2.95967	0.000106717	0.000314068	yes	-	--	-	-	-	-
Unigene0000337	2399.33	4901.67	23.5936	24.5091	22.4365	50.7983	49.9062	51.1549	23.5131	50.6198	1.10624	8.07156e-156	1.31294e-154	yes	Zcchc9	zinc knuckle family protein [Coprinopsis cinerea okayama7#130]	ko00565//Ether lipid metabolism//Lipid metabolism//Metabolism	-	-	-
Unigene0000340	0	6.66667	0	0	0	0.6919	0.4189	0.8188	0.001	0.6432	9.32912	0.00022394	0.000639673	yes	-	--	-	-	-	-
Unigene0000341	123	56.6667	4.279	4.3476	4.7041	2.5639	1.7029	2.1485	4.44357	2.13843	-1.05516	3.07119e-08	1.13429e-07	yes	-	--	-	-	-	-
Unigene0000343	10.3333	0.666667	1.2481	0.3744	0.3665	0.1395	0	0	0.663	0.0465	-3.83371	0.000605103	0.00165425	yes	-	--	-	-	-	-
Unigene0000344	427.667	6493	15.8402	14.0805	15.8617	241.967	242.053	245.379	15.2608	243.133	3.99384	0	0	yes	-	FAD NAD-P-binding domain-containing protein [Lentinula edodes]	-	-	-	-
Unigene0000345	22.3333	51.3333	1.6321	0.5596	1.0954	2.9714	2.0988	2.8308	1.0957	2.63367	1.26522	0.000369605	0.00103517	yes	SPCC663.09c	NAD(P)-binding protein [Calocera cornea HHB12733]	-	-	-	-
Unigene0000347	2986.67	9925.67	13.4433	14.0323	14.313	48.4791	49.1302	48.3187	13.9295	48.6427	1.80408	0	0	yes	DARS	aspartyl-tRNA synthetase [Lepidopterella palustris CBS 459.81]	ko00970//Aminoacyl-tRNA biosynthesis//Translation//Genetic Information Processing	-	GO:1901363//heterocyclic compound binding;GO:0003824//catalytic activity;GO:0016874//ligase activity;GO:0016876//ligase activity, forming aminoacyl-tRNA and related compounds;GO:0005488//binding;GO:0016875//ligase activity, forming carbon-oxygen bonds;GO:0097159//organic cyclic compound binding;GO:0004812//aminoacyl-tRNA ligase activity	GO:0044271//cellular nitrogen compound biosynthetic process;GO:0044710//single-organism metabolic process;GO:0043604//amide biosynthetic process;GO:0019538//protein metabolic process;GO:0071704//organic substance metabolic process;GO:0043043//peptide biosynthetic process;GO:0016070//RNA metabolic process;GO:0006139//nucleobase-containing compound metabolic process;GO:0043170//macromolecule metabo…
Unigene0000348	1120.33	189	31.5809	33.8859	39.7296	6.6051	6.1933	5.7754	35.0655	6.19127	-2.50174	8.73391e-129	1.25376e-127	yes	mii	DUF453 domain-containing protein [Trametes versicolor FP-101664 SS1]	-	-	-	-
Unigene0000357	1.33333	11.6667	0	0.2883	0	1.2893	1.2807	0.2967	0.0961	0.955567	3.31375	0.00117	0.00309121	yes	-	--	-	-	-	-
Unigene0000365	8.33333	66	0.2792	0.1163	0.2186	1.6383	1.7358	1.7234	0.2047	1.69917	3.05324	2.1639e-21	1.19317e-20	yes	ZIF1	MFS general substrate transporter [Stereum hirsutum FP-91666 SS1]	-	-	-	-
Unigene0000367	30.6667	14	1.1119	1.4296	1.306	0.6215	0.3763	0.8172	1.2825	0.605	-1.08395	0.00425943	0.010292	yes	-	--	-	-	-	-
Unigene0000368	546.333	1148	9.0852	10.0135	8.9115	22.1873	18.995	20.7732	9.33673	20.6518	1.14528	7.64107e-52	6.42355e-51	yes	-	related to proteophosphoglycan ppg1-Leishmania major [Serendipita indica DSM 11827]	-	-	-	-
Unigene0000372	0	4.66667	0	0	0	1.172	0.1552	0.6742	0.001	0.667133	9.38183	0.00199054	0.00506919	yes	-	--	-	-	-	-
Unigene0000374	36.3333	73.6667	2.1362	1.4954	2.5717	5.4328	4.4277	3.2969	2.06777	4.3858	1.08477	0.000115863	0.000339727	yes	-	transposon factor [Lentinula edodes]	-	-	-	-
Unigene0000377	114.333	19	4.5115	3.2273	4.1772	0.7731	0.468	0.8132	3.972	0.684767	-2.53618	7.89021e-22	4.38739e-21	yes	-	--	-	-	-	-
Unigene0000378	1092	3136.33	26.8416	23.4306	23.5123	74.0916	75.2981	74.1108	24.5948	74.5002	1.59889	4.36575e-190	8.28419e-189	yes	-	FAD/NAD(P)-binding domain-containing protein [Punctularia strigosozonata HHB-11173 SS5]	-	-	-	-
Unigene0000382	5.33333	41.6667	0.1378	0.0919	0.1619	1.2582	0.9522	0.969	0.130533	1.0598	3.0213	5.81517e-14	2.66589e-13	yes	lacC	glycoside hydrolase family 35 protein [Plicaturopsis crispa FD-325 SS-3]	-	-	-	-
Unigene0000385	2.66667	11.6667	0	0.1477	0.5205	1.4861	0.3499	0.9879	0.222733	0.9413	2.07934	0.0174268	0.0376687	yes	-	cytotoxin [Lentinula edodes]	-	-	-	-
Unigene0000387	601	6084.33	22.5957	22.892	24.8887	253.671	247.564	245.999	23.4588	249.078	3.4084	0	0	yes	priA	Protein priA [Hypsizygus marmoreus]	-	-	-	-
Unigene0000388	701.333	6016.67	25.8103	28.1666	20.9718	231.359	228.263	222.815	24.9829	227.479	3.18672	0	0	yes	priA	Protein priA [Hypsizygus marmoreus]	-	-	-	-
Unigene0000389	832.333	182.667	101.104	65.5777	55.3023	17.7048	9.8354	23.4304	73.9947	16.9902	-2.12272	3.02246e-16	1.4801e-15	yes	-	--	-	-	-	-
Unigene0000390	35.3333	8.33333	4.5127	3.4633	3.6978	0.7039	0.8701	1.2958	3.89127	0.9566	-2.02425	2.87111e-07	1.01275e-06	yes	-	amidohydrolase 3 [Dichomitus squalens LYAD-421 SS1]	-	-	-	-
Unigene0000393	2099	542.667	45.3274	46.9621	46.5218	11.6141	12.7517	13.319	46.2704	12.5616	-1.88107	1.49599e-245	3.42909e-244	yes	-	hypothetical protein PAXINDRAFT_160140 [Paxillus involutus ATCC 200175]	-	-	-	-
Unigene0000399	4105	1431.33	561.556	568.068	516.751	210.44	202.281	193.69	548.792	202.137	-1.44092	8.82805e-164	1.49545e-162	yes	-	1 concanamycin induced protein c [Moniliophthora roreri MCA 2997]	-	-	-	-
Unigene0000400	39	4	1.35	2.1601	1.1779	0.2156	0.1827	0.1191	1.56267	0.172467	-3.17962	1.00114e-10	4.13661e-10	yes	-	hypothetical protein PUNSTDRAFT_130433 [Punctularia strigosozonata HHB-11173 SS5]	-	-	-	-
Unigene0000405	619.333	114	24.8718	24.4173	24.8484	5.1285	6.1521	3.2769	24.7125	4.8525	-2.34844	1.67201e-55	1.45778e-54	yes	GRE2	NAD-P-binding protein [Obba rivulosa]	-	-	-	-
Unigene0000408	9	38.6667	0.3727	0.7454	0.1642	2.1354	1.7106	2.1092	0.427433	1.98507	2.21542	1.04049e-07	3.74406e-07	yes	-	--	-	-	-	-
Unigene0000411	215	85.6667	4.6735	5.5312	4.2554	1.8933	2.0821	2.1176	4.82003	2.031	-1.24685	6.90007e-16	3.34739e-15	yes	-	hypothetical protein PHLCEN_9322 [Phlebia centrifuga]	-	-	-	-
Unigene0000413	591.667	23.3333	22.7427	22.7432	21.2433	0.8408	0.6787	1.2161	22.2431	0.911867	-4.60839	2.16683e-230	4.6995e-229	yes	YIR042C	acyl-CoA N-acyltransferase [Peniophora sp. CONT]	-	-	-	-
Unigene0000419	1879.67	710	35.006	33.5973	36.1079	13.3923	14.2934	13.8671	34.9037	13.8509	-1.3334	3.88465e-134	5.74443e-133	yes	Uckl1	armadillo/beta-catenin/plakoglobin [Gloeophyllum trabeum ATCC 11539]	ko00240//Pyrimidine metabolism//Nucleotide metabolism//Metabolism	-	GO:0003824//catalytic activity;GO:0016740//transferase activity;GO:0016772//transferase activity, transferring phosphorus-containing groups;GO:0016301//kinase activity	GO:1901135//carbohydrate derivative metabolic process;GO:0019637//organophosphate metabolic process;GO:0006753//nucleoside phosphate metabolic process;GO:0018130//heterocycle biosynthetic process;GO:0008152//metabolic process;GO:1901360//organic cyclic compound metabolic process;GO:1901362//organic cyclic compound biosynthetic process;GO:0006807//nitrogen compound metabolic process;GO:0009163//nu…
Unigene0000420	1636.67	673.667	138.816	143.792	138.151	61.052	58.4093	62.5667	140.253	60.676	-1.20883	1.93597e-117	2.61115e-116	yes	-	amino acid-binding act domain-containing protein [Moniliophthora roreri MCA 2997]	-	-	-	-
Unigene0000421	10	2.66667	0.63	1.0238	0.8324	0	0.4664	0.2431	0.828733	0.2365	-1.80907	0.0188255	0.0405105	yes	TRM1	thioredoxin [Fusarium oxysporum f. sp. lycopersici 4287]	-	-	GO:0016667//oxidoreductase activity, acting on a sulfur group of donors;GO:0015036//disulfide oxidoreductase activity;GO:0003824//catalytic activity;GO:0016491//oxidoreductase activity	GO:0044699//single-organism process;GO:0044763//single-organism cellular process;GO:0044281//small molecule metabolic process;GO:0006950//response to stress;GO:0008152//metabolic process;GO:0009987//cellular process;GO:0071704//organic substance metabolic process;GO:0044710//single-organism metabolic process;GO:0050896//response to stimulus;GO:0044237//cellular metabolic process;GO:0006979//respo…
Unigene0000427	27.6667	10381.3	1.5555	3.2592	1.566	867.357	831.148	853.192	2.1269	850.566	8.64353	0	0	yes	Aqp4	aquaporin-like protein [Gloeophyllum trabeum ATCC 11539]	-	GO:0044425//membrane part;GO:0031224//intrinsic component of membrane;GO:0016020//membrane	-	GO:0051179//localization;GO:0051234//establishment of localization
Unigene0000430	497	210.333	26.8992	28.6586	25.3358	12.3173	13.3565	10.645	26.9645	12.1063	-1.15531	1.3849e-29	8.86771e-29	yes	-	COP9 signalosome complex subunit 8 [Hypsizygus marmoreus]	-	-	-	-
Unigene0000432	34.3333	121.333	1.1838	1.4206	1.0329	4.0837	4.7673	4.7679	1.21243	4.53963	1.90467	3.95985e-20	2.12572e-19	yes	-	Zinc finger protein Rlf [Rhizoctonia solani]	-	-	-	-
Unigene0000433	10.3333	56.6667	0.859	0.4295	1.0929	5.5213	5.2564	2.8724	0.7938	4.55003	2.51903	5.01808e-10	2.00352e-09	yes	-	Zinc finger protein Rlf [Rhizoctonia solani]	-	-	-	-
Unigene0000435	0	2.66667	0	0	0	0.2517	0	1.6216	0.001	0.624433	9.2864	0.0218739	0.0457541	yes	-	--	-	-	-	-
Unigene0000436	7.66667	0	1.1473	0.8344	0.49	0	0	0	0.8239	0.001	-9.68633	0.000109147	0.00032087	yes	-	--	-	-	-	-
Unigene0000438	76.6667	17	19.8331	20.0878	21.8013	5.685	4.8186	3.9243	20.5741	4.8093	-2.09693	1.99258e-15	9.54474e-15	yes	-	--	-	-	-	-
Unigene0000440	2538.33	21396.7	43.8772	44.1393	42.6198	385.521	394.307	380.717	43.5454	386.848	3.15117	0	0	yes	adhA	NAD(P)-binding protein [Peniophora sp. CONT]	-	-	-	-
Unigene0000444	1	7	0	0.3772	0.2215	0.2108	4.0207	0.3881	0.199567	1.53987	2.94786	0.00908014	0.0208808	yes	-	--	-	-	-	-
Unigene0000446	0.333333	4.33333	0	0.1659	0	1.484	0	0.8537	0.0553	0.779233	3.8167	0.0141176	0.0309192	yes	-	--	-	-	-	-
Unigene0000448	52	2.33333	3.364	2.9509	3.3965	0.1319	0.2097	0.1214	3.23713	0.154333	-4.3906	1.13991e-22	6.44333e-22	yes	-	--	-	-	-	-
Unigene0000451	0	7	0	0	0	0.6432	0.6814	0.8879	0.001	0.7375	9.5265	9.81179e-05	0.000289455	yes	-	--	-	-	-	-
Unigene0000452	80	174.667	1.1734	1.23	1.1624	2.7816	2.6959	2.7202	1.1886	2.73257	1.20099	4.72809e-17	2.3581e-16	yes	-	--	-	-	-	-
Unigene0000455	39.3333	13.3333	1.5645	1.1879	0.7827	0.5506	0.3775	0.3577	1.17837	0.4286	-1.45908	0.000151145	0.000437993	yes	sol5	FAD-binding domain-containing protein [Schizopora paradoxa]	-	-	-	-
Unigene0000459	0	37	0	0	0	1.6384	1.4243	1.5467	0.001	1.53647	10.5854	5.59872e-23	3.17932e-22	yes	-	--	-	-	-	-
Unigene0000461	294.667	1046	4.338	4.1913	3.8409	15.2645	16.0305	15.1208	4.1234	15.4719	1.90775	3.00139e-168	5.18181e-167	yes	CYP52E2	clathrin-coated vesicle protein [Mycena chlorophos]	-	-	-	-
Unigene0000463	195	442	9.8737	7.6556	9.298	21.3461	23.3375	19.4233	8.94243	21.369	1.25678	3.65774e-27	2.24062e-26	yes	-	--	-	-	-	-
Unigene0000464	3029	953.333	42.7796	44.6268	43.3064	14.4937	14.8863	13.9733	43.5709	14.4511	-1.59219	1.93255e-276	4.8542e-275	yes	lac1	longevity assurance proteins LAG1/LAC1 [Fibulorhizoctonia sp. CBS 109695]	ko00600//Sphingolipid metabolism//Lipid metabolism//Metabolism	-	-	-
Unigene0000482	171.333	11.6667	42.6685	40.7939	43.5066	3.4071	2.7768	2.8947	42.323	3.0262	-3.80586	1.42147e-62	1.32995e-61	yes	-	14-3-3 protein [Ceraceosorus bombacis]	-	-	-	-
Unigene0000486	33.3333	179.333	0.7305	0.8483	0.9133	3.8195	4.8561	5.3095	0.8307	4.6617	2.48846	3.78959e-33	2.54354e-32	yes	MYLK	glycoprotein X, partial [Metarhizium majus ARSEF 297]	-	-	-	-
Unigene0000489	1290.67	533.333	17.1471	18.4911	16.3372	7.9535	8.2752	6.5568	17.3251	7.59517	-1.18971	5.05192e-44	3.91651e-43	yes	WSCD2	wsc-domain-containing protein [Diplodia corticola]	-	-	-	-
Unigene0000493	0	4	0	0	0	0.6643	1.6424	0.4076	0.001	0.904767	9.8214	0.00415639	0.0100569	yes	-	--	-	-	-	-
Unigene0000495	0	3	0	0	0	1.4107	0.4982	0.2164	0.001	0.708433	9.46849	0.0140583	0.0308595	yes	-	--	-	-	-	-
Unigene0000496	2299.33	77	283.6	271.265	291.526	8.7197	11.3069	9.8225	282.13	9.9497	-4.82556	0	0	yes	-	hypothetical protein GYMLUDRAFT_49816 [Gymnopus luxurians FD-317 M1]	-	-	-	-
Unigene0000497	1630.67	339	36.1624	34.7446	34.8434	7.5382	7.7675	7.8266	35.2501	7.71077	-2.19268	0	0	yes	PGC	aspartic protease [Mycena chlorophos]	-	-	-	-
Unigene0000502	20	2.66667	0.5501	1.9806	0.9046	0.123	0	0.3396	1.1451	0.1542	-2.8926	0.00031622	0.000890362	yes	SPCC663.06c	NAD(P)-binding protein [Calocera viscosa TUFC12733]	-	-	-	-
Unigene0000505	11.3333	38	0.4772	1.1134	0.2491	1.8373	2.1978	2.6184	0.613233	2.21783	1.85464	2.8875e-05	8.88832e-05	yes	-	--	-	-	-	-
Unigene0000508	14.6667	38.3333	0.3898	0.8577	0.5495	1.6996	1.8469	1.444	0.599	1.6635	1.47359	2.7739e-05	8.54839e-05	yes	-	--	-	-	-	-
Unigene0000514	91.3333	5	3.1047	4.498	3.8803	0.356	0.0471	0.2457	3.82767	0.216267	-4.14558	6.54817e-29	4.13793e-28	yes	butA	L-2,3-butanediol dehydrogenase [Phlebia centrifuga]	-	-	-	-
Unigene0000516	5059	437	145.48	150.602	148.191	13.9957	14.1036	12.3951	148.091	13.4981	-3.45565	0	0	yes	PRXIIB	peroxiredoxin PRX5 [Gelatoporia subvermispora B]	ko04122//Sulfur relay system//Folding, sorting and degradation//Genetic Information Processing	-	-	-
Unigene0000517	20	39.3333	0.5412	0.4113	0.4068	1.0164	1.1281	0.7127	0.4531	0.9524	1.07174	0.00097331	0.00260263	yes	-	expressed protein [Schizophyllum commune H4-8]	-	-	-	-
Unigene0000519	57.3333	20.6667	2.75	2.7078	2.1368	0.7567	1.0022	1.1318	2.53153	0.963567	-1.39356	8.53812e-07	2.92423e-06	yes	-	--	-	-	-	-
Unigene0000520	16	114.667	0.3325	0.6139	0.3305	4.3179	2.9388	2.5267	0.425633	3.26113	2.93769	2.11176e-20	1.14112e-19	yes	ACX2	acyl-CoA dehydrogenase NM domain-like protein [Obba rivulosa]	-	-	-	-
Unigene0000521	507.667	2211.67	10.6021	9.1334	10.506	47.0711	46.727	44.6421	10.0805	46.1467	2.19466	1.34256e-290	3.49583e-289	yes	PHY1	expressed protein [Schizophyllum commune H4-8]	-	-	-	-
Unigene0000528	13	4	1.5358	0.8532	1.1024	0	0.4042	0.7023	1.1638	0.368833	-1.6578	0.021952	0.0459067	yes	-	--	-	-	-	-
Unigene0000530	40.6667	203.667	1.2725	1.1246	1.4251	6.6496	7.8164	5.6941	1.27407	6.72003	2.39903	6.25376e-36	4.36229e-35	yes	YBR096W	Protein THEM6 [Leucoagaricus sp. SymC.cos]	-	-	-	-
Unigene0000538	6298.67	741.667	207	204.313	211.514	26.6951	25.2438	25.1499	207.609	25.6963	-3.01424	0	0	yes	lys12	homoisocitrate dehydrogenase [Paxillus involutus ATCC 200175]	ko01230//Biosynthesis of amino acids//Global and Overview//Metabolism;ko01210//2-Oxocarboxylic acid metabolism//Global and Overview//Metabolism;ko00300//Lysine biosynthesis//Amino acid metabolism//Metabolism	-	GO:1901265//nucleoside phosphate binding;GO:0016491//oxidoreductase activity;GO:0036094//small molecule binding;GO:0000166//nucleotide binding;GO:0097159//organic cyclic compound binding;GO:0016614//oxidoreductase activity, acting on CH-OH group of donors;GO:0005488//binding;GO:1901363//heterocyclic compound binding;GO:0003824//catalytic activity	GO:0044699//single-organism process;GO:0044710//single-organism metabolic process;GO:0008152//metabolic process
Unigene0000539	38	114.333	1.1666	1.2612	1.3702	4.6172	3.5476	3.7956	1.266	3.9868	1.65495	3.37583e-15	1.60568e-14	yes	-	expressed protein [Schizophyllum commune H4-8]	-	-	-	-
Unigene0000542	315.667	128.667	40.2036	45.4599	45.5226	24.381	15.4056	16.3572	43.7287	18.7146	-1.22442	1.62457e-14	7.58546e-14	yes	-	--	-	-	-	-
Unigene0000544	3.33333	20.3333	0	0.2086	0.5717	0.6219	3.5414	0.7155	0.2601	1.62627	2.64443	0.00141093	0.00367777	yes	-	hydrolase, partial [Mucor ambiguus]	-	-	-	-
Unigene0000545	36.6667	17.3333	1.7066	1.4821	2.0572	1.456	0.5851	0.5545	1.74863	0.8652	-1.01512	0.0127516	0.0284349	yes	-	--	-	-	-	-
Unigene0000547	32.3333	6.33333	2.364	1.5198	1.8511	0.6292	0.0667	0.4633	1.91163	0.3864	-2.30664	2.54697e-06	8.4738e-06	yes	-	--	-	-	-	-
Unigene0000549	120.667	33.3333	5.6184	4.0299	5.1427	1.4727	1.7898	1.0764	4.93033	1.4463	-1.76932	9.8431e-14	4.47899e-13	yes	-	--	-	-	-	-
Unigene0000553	4.66667	19.3333	0	0.2161	1.5229	3.6237	2.5595	0.8894	0.579667	2.35753	2.02398	0.0126463	0.0282619	yes	-	--	-	-	-	-
Unigene0000555	6.33333	19.3333	0.5887	0	0.5029	1.1965	1.1409	1.1013	0.363867	1.14623	1.65542	0.00695769	0.0162224	yes	-	Imidazoleglycerol-phosphate dehydratase [Grifola frondosa]	-	-	-	-
Unigene0000560	107.667	352.333	1.0537	1.2605	1.0178	3.941	3.8023	3.7793	1.11067	3.84087	1.79001	1.9297e-53	1.64632e-52	yes	-	--	-	-	-	-
Unigene0000563	0.666667	7	0	0.1747	0	1.172	0.3104	0.5393	0.0582333	0.6739	3.53262	0.00453524	0.0109203	yes	cmdD	Nonribosomal peptide synthetase 7 [Valsa mali]	-	-	-	-
Unigene0000566	0	4.33333	0	0	0	0.8047	0.1705	1.0369	0.001	0.6707	9.38952	0.00285676	0.00711148	yes	-	--	-	-	-	-
Unigene0000567	148.667	287.333	2.0602	2.2847	1.8148	4.99	3.8635	3.7639	2.05323	4.2058	1.03448	1.99355e-12	8.73293e-12	yes	-	--	-	-	-	-
Unigene0000570	289.333	790.667	5.3798	5.3625	5.1904	15.5429	15.2264	15.0965	5.3109	15.2886	1.52543	4.80295e-108	6.14059e-107	yes	snx12	PhoX domain-containing protein [Neolentinus lepideus HHB14362 ss-1]	-	-	-	-
Unigene0000571	7.33333	59	0.4625	0.3238	0.2716	2.8438	3.4512	2.8078	0.352633	3.03427	3.10511	2.67092e-19	1.40503e-18	yes	snx12	Sorting nexin-12 [Trametes pubescens]	-	-	-	GO:0008277//regulation of G-protein coupled receptor protein signaling pathway;GO:0048585//negative regulation of response to stimulus;GO:0048519//negative regulation of biological process;GO:0065007//biological regulation;GO:0010646//regulation of cell communication;GO:0048523//negative regulation of cellular process;GO:0009966//regulation of signal transduction;GO:0023057//negative regulation o…
Unigene0000573	4634	1671	166.222	166.703	166.059	60.5282	66.1906	62.7665	166.328	63.1618	-1.39691	2.90816e-249	6.7289e-248	yes	tma20	Malignant T-cell-amplified sequence 1 [Hypsizygus marmoreus]	-	GO:0044464//cell part;GO:0044424//intracellular part;GO:0005623//cell;GO:0005622//intracellular	-	-
Unigene0000575	322.333	1040.33	10.2891	9.8299	11.1496	34.1296	33.6578	37.6831	10.4229	35.1568	1.75405	2.33153e-124	3.27555e-123	yes	rpc19	SRR1-domain-containing protein [Stereum hirsutum FP-91666 SS1]	-	-	-	-
Unigene0000576	338	148	13.6011	14.6862	16.4649	7.0892	6.6216	6.7826	14.9174	6.83113	-1.1268	6.00964e-22	3.35066e-21	yes	RPC19	DNA-directed RNA polymerases I and III subunit RPAC2 [Hypsizygus marmoreus]	ko00230//Purine metabolism//Nucleotide metabolism//Metabolism;ko00240//Pyrimidine metabolism//Nucleotide metabolism//Metabolism;ko03020//RNA polymerase//Transcription//Genetic Information Processing	-	GO:0016772//transferase activity, transferring phosphorus-containing groups;GO:0005515//protein binding;GO:0016779//nucleotidyltransferase activity;GO:0034062//RNA polymerase activity;GO:0005488//binding;GO:0003824//catalytic activity;GO:0016740//transferase activity	GO:0043170//macromolecule metabolic process;GO:1901576//organic substance biosynthetic process;GO:0044249//cellular biosynthetic process;GO:0044237//cellular metabolic process;GO:0071704//organic substance metabolic process;GO:0009059//macromolecule biosynthetic process;GO:0044260//cellular macromolecule metabolic process;GO:0034645//cellular macromolecule biosynthetic process;GO:0009058//biosynt…
Unigene0000579	1347.67	23.3333	60.342	58.3993	52.8457	1.0413	1.2471	0.875	57.1957	1.05447	-5.76132	0	0	yes	NMRAL1	NAD(P)-binding protein [Fibulorhizoctonia sp. CBS 109695]	-	-	-	-
Unigene0000581	242.667	30	4.4855	4.5357	3.6624	0.7456	0.4345	0.4804	4.22787	0.5535	-2.93327	3.53274e-50	2.927e-49	yes	Folh1	Zn-dependent exopeptidase [Punctularia strigosozonata HHB-11173 SS5]	-	-	-	-
Unigene0000585	43	288.667	1.1124	1.4621	1.7919	11.2988	10.1265	9.1241	1.45547	10.1831	2.80663	4.99222e-60	4.56949e-59	yes	-	QCR6 subunit 6 of the ubiquinol cytochrome-c reductase complex [Lentinula edodes]	-	-	-	-
Unigene0000588	46.3333	17.6667	3.6552	3.2705	2.3348	1.5054	1.1393	1.1217	3.08683	1.25547	-1.2979	5.86998e-05	0.000176524	yes	EH2	alpha/beta-hydrolase [Peniophora sp. CONT]	-	-	-	-
Unigene0000590	284	549	12.1517	11.5562	11.8937	24.6381	23.9405	23.8211	11.8672	24.1332	1.02404	1.66604e-40	1.22981e-39	yes	-	--	-	-	-	-
Unigene0000591	80	156	1.977	2.0014	2.2073	4.3928	3.8737	4.3445	2.0619	4.20367	1.02767	1.98808e-11	8.42336e-11	yes	hst4	DHS-like NAD/FAD-binding domain-containing protein [Gloeophyllum trabeum ATCC 11539]	ko00760//Nicotinate and nicotinamide metabolism//Metabolism of cofactors and vitamins//Metabolism	-	-	-
Unigene0000598	410.667	6227.33	3.2998	3.3689	3.2718	53.0074	51.935	53.6048	3.3135	52.8491	3.99545	0	0	yes	betA	GMC oxidoreductase [Hebeloma cylindrosporum h7]	-	-	-	-
Unigene0000600	139.333	36	14.3234	9.6034	11.8527	3.2752	3.0845	3.3494	11.9265	3.23637	-1.88172	2.47645e-17	1.24269e-16	yes	-	glycoside hydrolase family 47 protein [Plicaturopsis crispa FD-325 SS-3]	ko04141//Protein processing in endoplasmic reticulum//Folding, sorting and degradation//Genetic Information Processing;ko00510//N-Glycan biosynthesis//Glycan biosynthesis and metabolism//Metabolism;ko00513//Various types of N-glycan biosynthesis//Glycan biosynthesis and metabolism//Metabolism	-	-	-
Unigene0000601	2.66667	12.6667	0.2892	0.2892	0	0.8081	0.8562	1.3388	0.1928	1.00103	2.37631	0.000741594	0.00200526	yes	-	--	-	-	-	-
Unigene0000603	169.667	51	8.3005	8.3006	8.3798	2.5022	3.5348	1.9672	8.32697	2.66807	-1.642	1.48017e-17	7.46639e-17	yes	NMRAL1	NAD-P-binding protein [Neolentinus lepideus HHB14362 ss-1]	-	-	-	-
Unigene0000605	2813.33	6861	17.7273	18.1436	17.6212	45.9819	46.5047	44.933	17.8307	45.8065	1.36119	0	0	yes	rng2	ras GTPase-activating protein [Serpula lacrymans var. lacrymans S7.9] [Serpula lacrymans]	-	-	-	-
Unigene0000607	0	20.6667	0	0	0	4.216	2.4645	2.2747	0.001	2.98507	11.5435	9.64007e-12	4.13307e-11	yes	-	--	-	-	-	-
Unigene0000609	247	603.667	2.1505	2.2855	2.6209	6.0654	5.8082	6.1381	2.3523	6.0039	1.35183	1.6356e-55	1.4265e-54	yes	pksL	polyketide synthase [Gloeophyllum trabeum ATCC 11539]	-	-	-	-
Unigene0000611	61	158.667	1.6791	1.3111	1.4318	4.7054	4.0319	3.4316	1.474	4.0563	1.46043	7.91386e-15	3.72412e-14	yes	-	Polyketide synthase PksJ [Rhizoctonia solani]	-	-	-	-
Unigene0000615	180.667	832.667	2.9641	2.9031	2.8354	13.3056	14.6221	14.3217	2.90087	14.0831	2.27941	3.83911e-170	6.69229e-169	yes	-	--	-	-	-	-
Unigene0000619	14	36	2.5389	0.8831	1.4262	3.8254	4.8374	4.5431	1.61607	4.40197	1.44566	0.00024391	0.00069422	yes	-	hypothetical protein AM587_10006208 [Phytophthora nicotianae]	-	-	-	-
Unigene0000622	1837	5796	9.1712	8.5066	9.5401	29.6424	29.8258	30.5633	9.07263	30.0105	1.72587	8.21796e-307	2.21458e-305	yes	ric1	RAB6A-GEF complex partner protein 1 [Hypsizygus marmoreus]	-	-	-	-
Unigene0000631	18.3333	98.3333	0.6586	0.2371	0.6498	3.1512	2.7458	2.7106	0.515167	2.8692	2.47754	2.96627e-18	1.52185e-17	yes	-	--	-	-	-	-
Unigene0000632	114	28	5.2443	4.7843	6.6998	1.3885	1.7435	1.1833	5.57613	1.43843	-1.95477	4.93007e-16	2.40032e-15	yes	OPR7	FMN-linked oxidoreductase [Rhizopogon vinicolor AM-OR11-026]	-	-	-	-
Unigene0000634	231.667	13.6667	12.6907	13.8761	9.1057	0.4968	0.7603	0.9654	11.8908	0.740833	-4.00456	1.18965e-53	1.01816e-52	yes	LIA1	deoxyhypusine hydroxylase [Sanghuangporus baumii]	-	-	-	-
Unigene0000636	0.333333	5	0	0.0809	0	0	1.3409	0.0832	0.0269667	0.4747	4.13777	0.0054644	0.0130437	yes	-	--	-	-	-	-
Unigene0000637	61.3333	797.333	1.2787	1.3613	1.3566	19.9668	16.7578	17.8258	1.3322	18.1835	3.77074	1.29367e-223	2.74621e-222	yes	sou1	Sorbose reductase sou1 [Leucoagaricus sp. SymC.cos]	-	-	-	-
Unigene0000638	124.667	48.3333	4.9766	4.3219	3.4609	2.0862	1.2409	1.8865	4.25313	1.73787	-1.29121	1.69819e-08	6.35279e-08	yes	-	hypothetical protein PLICRDRAFT_450070 [Plicaturopsis crispa FD-325 SS-3]	-	-	-	-
Unigene0000639	17.6667	39.3333	0.5819	0.7531	0.5629	1.7603	1.4596	1.268	0.632633	1.49597	1.24164	9.94411e-05	0.00029323	yes	-	--	-	-	-	-
Unigene0000640	253	689.667	7.8518	7.6506	7.4317	23.0207	19.0763	23.467	7.6447	21.8547	1.51541	1.3172e-53	1.1266e-52	yes	nudt19	nudix family [Moniliophthora roreri MCA 2997]	-	-	-	-
Unigene0000641	48	186	1.1068	1.5409	0.5608	3.8574	4.0356	5.4038	1.0695	4.43227	2.05111	3.89878e-14	1.79957e-13	yes	-	kinase-like protein [Laetiporus sulphureus 93-53]	ko04113//Meiosis - yeast//Cell growth and death//Cellular Processes	-	-	-
Unigene0000642	280.333	724.333	2.4638	3.3753	3.0349	7.9828	8.4815	7.6772	2.958	8.04717	1.44386	1.31243e-46	1.04537e-45	yes	hst4	DHS-like NAD/FAD-binding domain-containing protein [Neolentinus lepideus HHB14362 ss-1]	ko00760//Nicotinate and nicotinamide metabolism//Metabolism of cofactors and vitamins//Metabolism	-	-	-
Unigene0000643	758.667	106.333	12.7522	13.068	14.0612	1.9304	1.947	1.9818	13.2938	1.95307	-2.76694	8.82761e-187	1.64957e-185	yes	SPAC589.05c	UPF0553 protein [Hypsizygus marmoreus]	-	-	-	-
Unigene0000646	64.6667	26	1.1742	1.8787	1.2788	0.7637	0.531	0.5491	1.4439	0.6146	-1.23225	2.9631e-05	9.11374e-05	yes	-	tat pathway signal sequence [Beauveria bassiana ARSEF 2860]	-	-	-	-
Unigene0000647	532.667	1463	4.8067	5.2325	4.8539	12.7394	15.1885	15.1289	4.96437	14.3523	1.5316	4.5938e-81	4.9816e-80	yes	CSC1	Calcium permeable stress-gated cation channel 1 [Hypsizygus marmoreus]	-	-	-	-
Unigene0000648	10.3333	986	0.1137	0.4264	0.4006	30.5052	31.6133	30.9726	0.313567	31.0304	6.62876	0	0	yes	-	SET domain protein [Aschersonia aleyrodis RCEF 2490]	-	-	-	-
Unigene0000649	49.3333	102.667	2.3979	2.3039	2.6507	5.5715	4.6778	5.7085	2.45083	5.31927	1.11795	1.02409e-08	3.87074e-08	yes	-	--	-	-	-	-
Unigene0000652	4276.33	1634.67	21.6837	23.0635	22.7446	9.3854	8.7601	8.9675	22.4973	9.03767	-1.31573	5.05157e-189	9.56539e-188	yes	leu-6	leucine-tRNA ligase [Coprinopsis cinerea okayama7#130]	ko00970//Aminoacyl-tRNA biosynthesis//Translation//Genetic Information Processing	GO:0005622//intracellular;GO:0044464//cell part;GO:0044424//intracellular part;GO:0005623//cell	GO:0004812//aminoacyl-tRNA ligase activity;GO:0005488//binding;GO:0036094//small molecule binding;GO:0016876//ligase activity, forming aminoacyl-tRNA and related compounds;GO:0032550//purine ribonucleoside binding;GO:0001882//nucleoside binding;GO:0097367//carbohydrate derivative binding;GO:0097159//organic cyclic compound binding;GO:0052689//carboxylic ester hydrolase activity;GO:0003824//cataly…	GO:0090304//nucleic acid metabolic process;GO:0006725//cellular aromatic compound metabolic process;GO:0043043//peptide biosynthetic process;GO:1901564//organonitrogen compound metabolic process;GO:0006399//tRNA metabolic process;GO:0043039//tRNA aminoacylation;GO:0008152//metabolic process;GO:0031326//regulation of cellular biosynthetic process;GO:0006139//nucleobase-containing compound metaboli…
Unigene0000653	49	264	1.7924	0.946	1.0819	7.6809	6.3688	7.6843	1.27343	7.24467	2.5082	3.54394e-37	2.5156e-36	yes	-	carbohydrate esterase family 8 protein [Mycena chlorophos]	-	-	-	-
Unigene0000654	228.333	102.333	13.8252	11.2301	10.7277	5.6353	4.9065	6.3165	11.9277	5.61943	-1.08582	2.75718e-12	1.20196e-11	yes	-	Tubulin-specific chaperone C [Grifola frondosa]	-	-	-	-
Unigene0000656	5121.33	16687.7	32.3669	31.9945	31.2625	109.892	111.346	107.147	31.8746	109.461	1.77994	0	0	yes	Ocrl	DNase I-like protein [Laetiporus sulphureus 93-53]	ko00562//Inositol phosphate metabolism//Carbohydrate metabolism//Metabolism;ko04070//Phosphatidylinositol signaling system//Signal transduction//Environmental Information Processing	-	-	-
Unigene0000659	21	8	3.6506	5.9324	5.6276	2.5506	0.5405	2.8171	5.0702	1.9694	-1.36429	0.00876501	0.020187	yes	set7	histone lysine methyltransferase set7 [Lentinula edodes]	-	-	GO:0043167//ion binding;GO:0005488//binding;GO:0046872//metal ion binding;GO:0043169//cation binding;GO:0003824//catalytic activity;GO:0016740//transferase activity;GO:0046914//transition metal ion binding	GO:0008152//metabolic process
Unigene0000667	434	70.6667	15.9424	18.6836	18.3621	2.5891	2.6518	3.7335	17.6627	2.99147	-2.56178	8.27374e-72	8.3548e-71	yes	SSP1854	2-nitropropane dioxygenase [Moesziomyces antarcticus]	ko00910//Nitrogen metabolism//Energy metabolism//Metabolism	-	-	-
Unigene0000669	4729.33	151297	68.4353	70.0836	67.9279	2338.17	2279.15	2331.15	68.8156	2316.16	5.07285	0	0	yes	AQY1	DUF410-domain-containing protein [Laetiporus sulphureus 93-53]	-	-	-	-
Unigene0000670	24	30489	0.93	0.7278	1.4722	1375.73	1356.73	1360.46	1.04333	1364.31	10.3528	0	0	yes	AQP1	aquaporin-like protein [Fibulorhizoctonia sp. CBS 109695]	-	GO:0031224//intrinsic component of membrane;GO:0016020//membrane;GO:0044425//membrane part	-	GO:0051179//localization;GO:0051234//establishment of localization
Unigene0000677	71.3333	444	1.7843	1.8099	2.1856	11.7117	13.2237	12.6679	1.9266	12.5344	2.70177	1.34237e-106	1.70252e-105	yes	crnA	nitrate transporter [Punctularia strigosozonata HHB-11173 SS5]	ko00910//Nitrogen metabolism//Energy metabolism//Metabolism	-	-	GO:0006820//anion transport;GO:0051234//establishment of localization;GO:0006811//ion transport;GO:1902578//single-organism localization;GO:0051179//localization;GO:0006810//transport;GO:0044699//single-organism process;GO:0044765//single-organism transport;GO:0015698//inorganic anion transport
Unigene0000682	146.333	484.333	4.4369	3.6507	4.9804	15.0996	16.2642	13.9556	4.356	15.1065	1.79409	4.63253e-52	3.90411e-51	yes	-	hypothetical protein CY34DRAFT_803257 [Suillus luteus UH-Slu-Lm8-n1]	-	-	-	-
Unigene0000685	28.6667	8.33333	1.0258	1.1724	1.1188	0.2867	0.3905	0.3393	1.10567	0.338833	-1.70627	1.58217e-05	4.95784e-05	yes	-	--	-	-	-	-
Unigene0000686	3054.33	13560.7	90.8908	91.5971	88.884	422.173	429.239	417.878	90.4573	423.096	2.22568	0	0	yes	-	Cupredoxin [Cylindrobasidium torrendii FP15055 ss-10]	-	-	-	-
Unigene0000689	30.3333	7021.67	0.6256	1.4701	0.8817	245.388	250.061	234.836	0.992467	243.428	7.93826	0	0	yes	-	hypothetical protein OBBRIDRAFT_402393 [Obba rivulosa]	-	-	-	-
Unigene0000692	9280.33	27026	40.4952	42.2841	41.6516	127.594	125.719	127.642	41.477	126.985	1.61428	0	0	yes	bphA	cytochrome P450 monooxygenase [Phanerochaete chrysosporium]	ko01220//Degradation of aromatic compounds//Global and Overview//Metabolism	-	-	-
Unigene0000696	44.6667	16	2.5946	2.5344	3.4727	0.742	1.7152	0.8071	2.86723	1.0881	-1.39785	0.000109998	0.000323194	yes	lsc1	cyclin-like protein [Punctularia strigosozonata HHB-11173 SS5]	-	-	-	-
Unigene0000697	43.6667	3	7.3012	8.9442	9.0042	1.0202	0.6486	0.1878	8.41653	0.618867	-3.76553	2.65261e-16	1.30087e-15	yes	-	Acid phosphatase [Trametes pubescens]	-	-	GO:0003824//catalytic activity	-
Unigene0000698	14	5.33333	1.7583	2.11	1.2391	1.0483	0.4165	0.6031	1.70247	0.6893	-1.30442	0.0174024	0.0376221	yes	-	--	-	-	-	-
Unigene0000703	10046.3	2841.67	97.9472	95.9426	96.6175	30.2569	28.476	27.7826	96.8358	28.8385	-1.74754	0	0	yes	FAD2	Delta(12) fatty acid desaturase [Termitomyces sp. J132]	-	-	-	-
Unigene0000704	26.6667	76.6667	1.4857	1.6046	1.9544	6.7763	4.716	3.73	1.68157	5.0741	1.59335	7.28843e-08	2.64448e-07	yes	-	DNA repair protein SWI5 [Hypsizygus marmoreus]	-	-	-	-
Unigene0000707	6.33333	99.3333	0.357	0.153	0.5392	5.1318	5.6184	6.0353	0.349733	5.59517	3.99985	5.11654e-37	3.62046e-36	yes	-	--	-	-	-	-
Unigene0000708	6.66667	23.6667	0.2092	0.3139	0.6144	1.2281	1.487	1.3994	0.379167	1.3715	1.85485	4.85899e-05	0.000147038	yes	-	--	-	-	-	-
Unigene0000712	2	15.3333	0	0.16	0.3758	1.6988	2.0841	0.4115	0.1786	1.39813	2.9687	0.00066372	0.00180736	yes	-	--	-	-	-	-
Unigene0000713	1297.33	2909	11.6253	11.9945	11.4776	27.9483	27.9853	27.0037	11.6991	27.6458	1.24066	1.72773e-191	3.28999e-190	yes	mettl3	MT-A70-domain-containing protein, partial [Fibulorhizoctonia sp. CBS 109695]	-	-	-	-
Unigene0000714	1485.33	256.333	30.8869	31.2907	32.4886	6.0853	5.922	5.2068	31.5554	5.73803	-2.45926	1.27711e-281	3.2594e-280	yes	BZ1	UDP-Glycosyltransferase/glycogen phosphorylase [Exidia glandulosa HHB12029]	-	-	-	-
Unigene0000716	1.66667	47.6667	0.2843	0.0711	0	3.4169	3.6202	4.1689	0.118467	3.73533	4.97868	3.17275e-23	1.81275e-22	yes	-	--	-	-	-	-
Unigene0000720	6067	2262.33	76.1953	74.6147	79.1037	29.4512	29.784	30.7205	76.6379	29.9852	-1.35381	2.69441e-253	6.31002e-252	yes	INT6	eukaryotic translation initiation factor 3, subunit 6 [Rhizopogon vinicolor AM-OR11-026]	ko03013//RNA transport//Translation//Genetic Information Processing	-	-	-
Unigene0000721	1.33333	19.6667	0.1833	0	0	1.281	0.4343	1.2262	0.0611	0.9805	4.00427	3.35179e-06	1.1075e-05	yes	-	--	-	-	-	-
Unigene0000723	77.3333	22.6667	1.7948	1.8605	1.671	0.8564	0.2592	0.518	1.77543	0.544533	-1.70508	9.53869e-08	3.43923e-07	yes	-	Glycosyltransferase Family 57 protein [Trametes cinnabarina]	-	-	-	-
Unigene0000725	9992.67	91666.7	67.0275	66.965	67.8181	644.523	642.353	658.443	67.2702	648.439	3.26893	0	0	yes	bfr1	pleiotropic drug resistance ABC transporter [Fibulorhizoctonia sp. CBS 109695]	ko02010//ABC transporters//Membrane transport//Environmental Information Processing	GO:0031224//intrinsic component of membrane;GO:0044425//membrane part;GO:0016020//membrane	GO:0022857//transmembrane transporter activity;GO:0032549//ribonucleoside binding;GO:0022804//active transmembrane transporter activity;GO:0016462//pyrophosphatase activity;GO:0017111//nucleoside-triphosphatase activity;GO:0001882//nucleoside binding;GO:0032550//purine ribonucleoside binding;GO:0016817//hydrolase activity, acting on acid anhydrides;GO:0015399//primary active transmembrane transpo…	GO:0044699//single-organism process;GO:0044763//single-organism cellular process;GO:0051179//localization;GO:0051234//establishment of localization;GO:0009987//cellular process
Unigene0000728	2	8.66667	0	0.1896	0.4455	0.742	0.8985	1.0732	0.2117	0.904567	2.09521	0.012078	0.0270534	yes	-	--	-	-	-	-
Unigene0000730	0	15	0	0	0	0	7.0206	0	0.001	2.3402	11.1924	6.28577e-07	2.17016e-06	yes	-	--	-	-	-	-
Unigene0000731	36.3333	467.667	2.6254	4.2008	3.1864	39.0349	46.0219	50.4252	3.33753	45.1607	3.75821	1.29405e-111	1.68557e-110	yes	-	pectate lyase c [Fusarium avenaceum]	-	-	-	-
Unigene0000741	16.6667	2.66667	0.9711	0.92	0.7804	0.1143	0.3632	0	0.8905	0.159167	-2.48408	0.000177156	0.00051063	yes	CYP72A154	cytochrome P450 [Rhizopogon vinicolor AM-OR11-026]	-	-	GO:0005488//binding	-
Unigene0000742	1060.67	10196.7	10.312	9.7302	8.9282	98.0199	96.773	99.1478	9.6568	97.9802	3.34287	0	0	yes	butA	dicarboxylic acid transporter [Fibulorhizoctonia sp. CBS 109695]	-	-	-	-
Unigene0000744	13	0	1.4448	0.8127	1.4848	0	0	0	1.24743	0.001	-10.2847	8.83141e-08	3.1906e-07	yes	-	--	-	-	-	-
Unigene0000745	141	495	3.4878	3.7204	3.0861	11.3592	13.7701	13.1107	3.43143	12.7467	1.89324	1.7648e-60	1.62306e-59	yes	-	ARM repeat-containing protein [Sanghuangporus baumii]	-	-	-	-
Unigene0000748	14.6667	3.33333	0.5027	2.1784	1.1809	0.3746	0.1985	0.3448	1.28733	0.305967	-2.07294	0.0045341	0.0109203	yes	-	--	-	-	-	-
Unigene0000750	1.66667	10.3333	0	0.1539	0.1205	0.631	0.547	0.5808	0.0914667	0.586267	2.68024	0.000562632	0.00154298	yes	-	--	-	-	-	-
Unigene0000751	29	9.33333	2.0281	2.7583	2.6679	0.7255	1.3452	0.5008	2.48477	0.857167	-1.53546	0.000271065	0.000768187	yes	-	--	-	-	-	-
Unigene0000757	41	98	1.4966	1.0102	2.4609	3.597	4.7859	3.8497	1.6559	4.07753	1.30008	4.46386e-06	1.46143e-05	yes	FRE5	iron reductase [Coniophora puteana RWD-64-598 SS2]	-	-	-	-
Unigene0000759	15.3333	34.3333	0.3239	0.3419	0.1902	0.5633	0.5542	0.9073	0.285333	0.674933	1.2421	0.00111834	0.00296141	yes	CFL1	Ferric/cupric reductase transmembrane component 2 [Trametes pubescens]	-	-	-	-
Unigene0000760	8	31.6667	0.3094	0.5157	0.4846	1.9602	2.5655	1.0082	0.436567	1.84463	2.07906	1.36432e-05	4.29563e-05	yes	-	Ferric/cupric reductase transmembrane component 1 [Trametes pubescens]	-	-	-	-
Unigene0000762	1038.67	2100.67	6.7921	6.589	6.1657	14.123	13.979	13.6264	6.5156	13.9095	1.0941	9.67802e-110	1.24798e-108	yes	stt4	phosphatidylinositol 4-kinase [Moniliophthora roreri MCA 2997]	ko00562//Inositol phosphate metabolism//Carbohydrate metabolism//Metabolism;ko04070//Phosphatidylinositol signaling system//Signal transduction//Environmental Information Processing	-	GO:0016772//transferase activity, transferring phosphorus-containing groups;GO:0003824//catalytic activity;GO:0016740//transferase activity	GO:0044700//single organism signaling;GO:0008152//metabolic process;GO:0007165//signal transduction;GO:0007154//cell communication;GO:0044763//single-organism cellular process;GO:0065007//biological regulation;GO:0046488//phosphatidylinositol metabolic process;GO:0006793//phosphorus metabolic process;GO:0050794//regulation of cellular process;GO:0035556//intracellular signal transduction;GO:00196…
Unigene0000767	1	14	0	0.1497	0	1.0043	0.532	0.7703	0.0499	0.768867	3.94562	5.2643e-06	1.71261e-05	yes	-	--	-	-	-	-
Unigene0000775	0	11	0	0	0	0	4.4789	0	0.001	1.49297	10.544	7.65901e-06	2.46142e-05	yes	-	conserved hypothetical protein [Mucor ambiguus]	-	-	-	-
Unigene0000776	38	6.33333	4.4017	5.0131	5.3135	0.6834	1.1585	0.7548	4.90943	0.865567	-2.50384	2.09348e-10	8.53256e-10	yes	-	para-aminobenzoate synthase [Fibulorhizoctonia sp. CBS 109695]	ko00790//Folate biosynthesis//Metabolism of cofactors and vitamins//Metabolism	-	GO:0016830//carbon-carbon lyase activity;GO:0003824//catalytic activity;GO:0016829//lyase activity	GO:0008152//metabolic process
Unigene0000778	15.3333	78.3333	0.7282	0.8192	0.6414	4.2227	4.1505	3.512	0.7296	3.96173	2.44095	3.00341e-19	1.57809e-18	yes	-	--	-	-	-	-
Unigene0000782	2.66667	24.3333	0.133	0.0887	0.1562	1.2884	1.05	1.2314	0.125967	1.18993	3.23977	1.29996e-09	5.09752e-09	yes	-	P-loop containing nucleoside triphosphate hydrolase protein [Dichomitus squalens LYAD-421 SS1]	-	-	-	-
Unigene0000784	8.33333	18.6667	0.233	1.0098	0.8211	1.6498	2.2079	1.0389	0.687967	1.6322	1.24641	0.02255	0.0470117	yes	SLC29A2	equilibrative nucleoside transporter [Heterobasidion irregulare TC 32-1]	-	GO:0031224//intrinsic component of membrane;GO:0016020//membrane;GO:0044425//membrane part	-	GO:0044699//single-organism process;GO:1901264//carbohydrate derivative transport;GO:0015931//nucleobase-containing compound transport;GO:0071705//nitrogen compound transport;GO:0044765//single-organism transport;GO:1902578//single-organism localization;GO:0051234//establishment of localization;GO:0015858//nucleoside transport;GO:0051179//localization;GO:0006810//transport;GO:0071702//organic sub…
Unigene0000788	27.6667	9	1.5263	1.1338	1.1268	0.4387	0.1549	0.673	1.2623	0.4222	-1.58006	0.000578936	0.00158705	yes	-	--	-	-	-	-
Unigene0000790	6	157.667	0.2687	0.171	0	4.2605	4.8322	3.7705	0.146567	4.28773	4.87059	1.32825e-57	1.18681e-56	yes	-	FAD/NAD-binding domain-containing protein [Fibulorhizoctonia sp. CBS 109695]	-	-	-	-
Unigene0000796	0	5	0	0	0	0.509	0.6741	0.7027	0.001	0.6286	9.296	0.00140471	0.00366226	yes	-	--	-	-	-	-
Unigene0000797	5.33333	36.6667	0.235	0.1175	0.138	1.1492	1.2524	1.1787	0.1635	1.19343	2.86776	2.71816e-12	1.18533e-11	yes	-	--	-	-	-	-
Unigene0000800	0.333333	14.6667	0	0	0.139	0.7935	1.9617	2.9215	0.0463333	1.89223	5.3519	1.46121e-06	4.93073e-06	yes	-	--	-	-	-	-
Unigene0000801	11.6667	81.6667	0.293	0.3729	0.3128	1.9055	2.7759	2.5485	0.326233	2.40997	2.88504	6.10171e-21	3.33722e-20	yes	-	Protein P200 [Mycoplasma genitalium G37] [Rhizoctonia solani]	-	-	-	-
Unigene0000807	10.3333	95	0.4376	0.4813	0.5139	5.5275	4.7162	3.6468	0.4776	4.63017	3.27719	4.05403e-26	2.44128e-25	yes	-	--	-	-	-	-
Unigene0000808	577	4	30.4431	34.7777	30.8521	0.3545	0	0.3263	32.0243	0.226933	-7.14075	2.10455e-254	4.9329e-253	yes	-	--	-	-	-	-
Unigene0000809	34	7.33333	1.6629	1.5651	2.068	0.1093	0.4634	0.6039	1.76533	0.3922	-2.17028	8.98911e-07	3.07362e-06	yes	-	aromatic di-alanine and TPR containing protein [Rhizoctonia solani AG-3 Rhs1AP]	-	-	-	-
Unigene0000811	62	7.33333	2.4499	7.6903	2.9574	0.9129	0.4836	0.2801	4.36587	0.558867	-2.96569	8.32946e-08	3.01248e-07	yes	-	--	-	-	-	-
Unigene0000812	260.333	45.3333	14.9501	16.6888	15.9939	2.8502	2.8825	2.9811	15.8776	2.9046	-2.45058	9.62666e-59	8.71401e-58	yes	ttr	acetyltransferase [Colletotrichum incanum]	-	-	-	-
Unigene0000813	3.33333	20.6667	0.107	0.4281	0	1.017	1.3311	1.3215	0.178367	1.2232	2.77774	9.42687e-06	3.01022e-05	yes	-	--	-	-	-	-
Unigene0000814	0.333333	6	0	0.0921	0	0.4118	0.2181	1.137	0.0307	0.588967	4.26188	0.00303307	0.00752195	yes	-	--	-	-	-	-
Unigene0000815	20.6667	45.3333	0.8266	1.3776	0.7551	2.5667	2.0123	2.3151	0.986433	2.29803	1.22011	0.000119997	0.000351312	yes	-	--	-	-	-	-
Unigene0000816	0.666667	4.66667	0.1573	0	0	0.3516	0.745	0.1618	0.0524333	0.419467	3	0.022163	0.0462476	yes	-	--	-	-	-	-
Unigene0000818	4858	1305.67	287.527	277.499	285.231	76.0337	82.8557	81.4459	283.419	80.1118	-1.82285	0	0	yes	ydgJ	NAD(P)-binding protein [Coniophora puteana RWD-64-598 SS2]	ko00040//Pentose and glucuronate interconversions//Carbohydrate metabolism//Metabolism	-	-	GO:0044699//single-organism process;GO:0008152//metabolic process;GO:0044710//single-organism metabolic process
Unigene0000819	2287	908.333	180.686	178.256	172.722	75.5188	67.6086	78.5379	177.222	73.8884	-1.26213	1.42859e-106	1.80932e-105	yes	-	TT1751-like protein [Lentinula edodes]	-	-	-	-
Unigene0000820	86.6667	14	6.8864	7.3843	8.5754	0.9275	1.2775	1.622	7.61537	1.27567	-2.57766	3.61097e-20	1.93959e-19	yes	ZNF259	zinc-finger protein zpr1 [Moniliophthora roreri MCA 2997]	-	-	-	-
Unigene0000821	0	2.66667	0	0	0	0.1825	0.1934	0.336	0.001	0.2373	7.89057	0.0218739	0.0457541	yes	-	--	-	-	-	-
Unigene0000823	1111.67	460.333	93.7808	96.8133	96.9685	43.8575	39.2884	41.8836	95.8542	41.6765	-1.20161	4.40475e-87	4.94952e-86	yes	-	hypothetical protein HYDPIDRAFT_62081, partial [Hydnomerulius pinastri MD-312]	-	-	-	-
Unigene0000826	5.66667	202	0.2853	0.4279	0.1117	10.7358	10.4174	10.7129	0.274967	10.622	5.27166	2.77687e-96	3.29587e-95	yes	-	--	-	-	-	-
Unigene0000827	20.3333	4.33333	1.6341	0.8453	1.1251	0.5039	0.3337	0	1.2015	0.2792	-2.10547	0.00122784	0.00323612	yes	-	--	-	-	-	-
Unigene0000838	9243.33	2139.67	171.517	166.149	167.672	42.3177	41.5525	39.3773	168.446	41.0825	-2.03569	0	0	yes	alg5	glycosyltransferase family 2 protein [Piloderma croceum F 1598]	ko00510//N-Glycan biosynthesis//Glycan biosynthesis and metabolism//Metabolism	-	-	-
Unigene0000839	10.3333	1	0.7819	1.0663	0.4174	0	0.1684	0.0731	0.7552	0.0805	-3.2298	0.000469765	0.00130259	yes	SPCC736.13	NAD P-binding protein [Gloeophyllum trabeum ATCC 11539]	-	-	-	-
Unigene0000845	43	124.667	0.8402	1.1066	0.8183	2.5887	2.5485	3.2893	0.9217	2.80883	1.6076	2.0574e-14	9.57824e-14	yes	-	WD40 repeat-like protein [Daedalea quercina L-15889]	-	-	-	-
Unigene0000852	0	2.66667	0	0	0	0.4904	0.5196	0	0.001	0.336667	8.39518	0.0218739	0.0457541	yes	-	hypothetical protein M378DRAFT_7337 [Amanita muscaria Koide BX008]	-	-	-	-
Unigene0000853	0	2.66667	0	0	0	0.3639	0	1.0048	0.001	0.456233	8.83363	0.0218739	0.0457541	yes	-	--	-	-	-	-
Unigene0000857	36.6667	103.333	4.5652	2.7837	5.7543	11.2027	13.1881	13.748	4.36773	12.7129	1.54134	4.01539e-10	1.61177e-09	yes	-	--	-	-	-	-
Unigene0000861	0.666667	6	0	0.2208	0	1.1106	0.2615	0.795	0.0736	0.722367	3.29495	0.00974852	0.0220997	yes	-	--	-	-	-	-
Unigene0000864	6.66667	17.6667	0.3537	0.4716	0.4154	1.1203	1.6757	0.7278	0.413567	1.1746	1.50598	0.00366894	0.00901773	yes	-	Protein CSF1, partial [Hypsizygus marmoreus]	-	-	-	-
Unigene0000866	2286.67	701.333	30.3476	28.2151	28.8682	9.24	9.2013	9.7391	29.1436	9.39347	-1.63345	5.56064e-216	1.15499e-214	yes	dhps	Deoxyhypusine synthase [Trametes versicolor FP-101664 SS1]	-	-	-	-
Unigene0000871	147	619.667	5.2783	5.9701	5.6437	26.3694	24.2737	24.2706	5.6307	24.9712	2.14888	1.0383e-117	1.40321e-116	yes	-	hypothetical protein SCHPADRAFT_441469 [Schizopora paradoxa]	-	-	-	-
Unigene0000872	304.667	18605.7	8.7123	8.1575	9.9721	575.773	571.846	566.772	8.9473	571.464	5.99707	0	0	yes	AFUA_4G06670	expansin-like protein [Gelatoporia subvermispora B]	-	-	-	-
Unigene0000874	4245.33	8565	41.9131	41.633	41.9471	87.4488	89.5799	89.2559	41.8311	88.7615	1.08536	1.66428e-302	4.445e-301	yes	pgaX	glycoside hydrolase family 28 protein, partial [Heterobasidion irregulare TC 32-1]	ko00500//Starch and sucrose metabolism//Carbohydrate metabolism//Metabolism;ko00040//Pentose and glucuronate interconversions//Carbohydrate metabolism//Metabolism	-	GO:0003824//catalytic activity;GO:0016787//hydrolase activity	GO:0016043//cellular component organization;GO:0008152//metabolic process;GO:0044238//primary metabolic process;GO:0045229//external encapsulating structure organization;GO:0071840//cellular component organization or biogenesis;GO:0009987//cellular process
Unigene0000877	1.33333	8.66667	0.2967	0	0	0.3317	0.7029	1.0685	0.0989	0.701033	2.82544	0.00844554	0.0194911	yes	-	--	-	-	-	-
Unigene0000883	4	11.3333	0.6623	0.6623	0	1.7276	1.0459	1.3629	0.441533	1.3788	1.64282	0.0188144	0.0404899	yes	-	--	-	-	-	-
Unigene0000888	39.6667	254.333	1.8504	1.3693	1.3909	11.1289	11.8787	8.4915	1.53687	10.4997	2.77228	1.38845e-45	1.09367e-44	yes	-	hypothetical protein GYMLUDRAFT_48469 [Gymnopus luxurians FD-317 M1]	-	-	-	-
Unigene0000889	2	8	0.1822	0.1822	0.214	1.0184	0.8632	0.5624	0.1928	0.814667	2.0791	0.0104538	0.0235738	yes	-	--	-	-	-	-
Unigene0000891	56	150.333	1.5185	1.305	1.3655	3.5278	4.4964	3.8573	1.39633	3.9605	1.50404	7.05395e-17	3.49873e-16	yes	Ptk2	kinase-like protein [Neolentinus lepideus HHB14362 ss-1]	-	-	-	-
Unigene0000894	9.33333	88.3333	0.4893	0.3559	0.4702	4.525	5.0049	3.6156	0.438467	4.38183	3.321	7.96071e-27	4.84133e-26	yes	-	QCR6 subunit 6 of the ubiquinol cytochrome-c reductase complex [Agaricus bisporus var. bisporus H97] [Agaricus bisporus]	-	-	-	-
Unigene0000896	847.667	86.6667	15.4577	16.2564	16.9408	1.9876	1.7406	1.5121	16.2183	1.74677	-3.21486	5.19399e-231	1.1274e-229	yes	aac	ATP:ADP antiporter [Punctularia strigosozonata HHB-11173 SS5]	-	GO:0031090//organelle membrane;GO:0044425//membrane part;GO:0005623//cell;GO:0016020//membrane;GO:0044446//intracellular organelle part;GO:0043227//membrane-bounded organelle;GO:0031224//intrinsic component of membrane;GO:0044424//intracellular part;GO:0044422//organelle part;GO:0019866//organelle inner membrane;GO:0043226//organelle;GO:0044464//cell part;GO:0031967//organelle envelope;GO:0043229…	-	GO:0044763//single-organism cellular process;GO:0044699//single-organism process;GO:0009987//cellular process;GO:0051234//establishment of localization;GO:0051179//localization
Unigene0000899	30.3333	8	1.0824	2.0237	1.3819	0.263	0.5574	0.4358	1.496	0.418733	-1.83701	5.32963e-05	0.000160794	yes	-	--	-	-	-	-
Unigene0000904	39	74.3333	0.6763	1.2625	0.8209	1.7138	1.6288	2.1805	0.9199	1.84103	1.00097	0.00021157	0.000606714	yes	nahG	FAD/NAD(P)-binding domain-containing protein [Punctularia strigosozonata HHB-11173 SS5]	ko01220//Degradation of aromatic compounds//Global and Overview//Metabolism	-	-	-
Unigene0000905	0	4	0	0	0	0.3988	0.6339	0.1835	0.001	0.4054	8.6632	0.00415639	0.0100569	yes	-	--	-	-	-	-
Unigene0000914	1170	43	51.9485	55.2213	56.3932	2.2241	1.2567	2.7294	54.521	2.07007	-4.71906	0	0	yes	-	exosome complex exonuclease rrp40 [Lentinula edodes]	-	-	-	-
Unigene0000915	7.33333	437	0.5329	0.2907	0.2845	24.3157	25.1887	21.0843	0.369367	23.5296	5.99328	7.00201e-186	1.30212e-184	yes	TRI4	Trichodiene oxygenase [Hypsizygus marmoreus]	-	-	-	-
Unigene0000920	93	40	3.7326	2.7437	2.8478	1.1412	1.9271	1.2145	3.10803	1.4276	-1.12241	7.72687e-06	2.48175e-05	yes	-	BTB/POZ domain protein [Rhizoctonia solani 123E]	-	-	-	-
Unigene0000921	54.3333	105.667	0.8898	0.8144	0.8856	1.905	1.6076	1.7689	0.863267	1.7605	1.02811	3.25237e-08	1.20022e-07	yes	SPAC3H1.06c	MFS general substrate transporter [Rhizopogon vinicolor AM-OR11-026]	-	-	-	-
Unigene0000923	11	98.3333	0.2268	0.3969	0.3662	3.0421	2.753	3.4124	0.329967	3.06917	3.21745	3.77897e-30	2.44173e-29	yes	-	--	-	-	-	-
Unigene0000924	17.6667	70	0.1586	0.3965	0.5821	0.8422	1.8315	1.9174	0.379067	1.53037	2.01335	3.26757e-06	1.08007e-05	yes	-	--	-	-	-	-
Unigene0000929	19.6667	93.6667	0.2692	0.4556	0.5837	1.6899	2.232	2.4929	0.436167	2.13827	2.29349	2.47429e-15	1.18103e-14	yes	-	--	-	-	-	-
Unigene0000930	24.6667	66.3333	0.5561	0.2954	0.5103	0.9908	1.3379	1.4841	0.453933	1.27093	1.48534	5.16707e-07	1.79379e-06	yes	pks23	CurK protein [Coprinopsis cinerea okayama7#130]	-	-	-	-
Unigene0000933	150.667	5.33333	14.5884	16.2532	15.7545	0.6567	0.9277	0.2015	15.532	0.5953	-4.70549	6.7573e-61	6.24011e-60	yes	-	--	-	-	-	-
Unigene0000934	12	26.6667	1.384	1.2852	1.045	3.3153	1.7563	3.56	1.23807	2.8772	1.21658	0.003889	0.00952564	yes	-	retinol dehydrogenase 12 [Lentinula edodes]	-	-	-	-
Unigene0000935	4021	961	85.0649	87.3564	87.1369	23.9505	18.7169	22.3386	86.5194	21.6687	-1.99741	8.60555e-172	1.51084e-170	yes	4CLL1	phenylacetyl-CoA ligase [Schizopora paradoxa]	-	-	-	-
Unigene0000937	4	32.6667	0.498	0.249	0	2.3661	2.1382	2.2418	0.249	2.2487	3.17487	1.58364e-10	6.48292e-10	yes	-	--	-	-	-	-
Unigene0000939	62.6667	120.667	1.4867	1.2713	1.5184	2.4328	3.5218	2.7269	1.42547	2.89383	1.02155	3.89423e-07	1.36419e-06	yes	-	hypothetical protein STEHIDRAFT_136825 [Stereum hirsutum FP-91666 SS1]	-	-	-	-
Unigene0000940	13.3333	28.6667	1.8145	0.8065	1.6576	3.268	2.9849	3.3191	1.4262	3.19067	1.16168	0.00207794	0.0052813	yes	-	hypothetical protein ANO14919_067120 [fungal sp. No.14919]	-	-	-	-
Unigene0000942	30.6667	107.333	0.8279	1.047	0.429	2.3953	2.9993	3.2569	0.767967	2.88383	1.90887	2.45784e-12	1.07302e-11	yes	-	hypothetical protein M422DRAFT_48012 [Sphaerobolus stellatus SS14]	-	-	-	-
Unigene0000946	7.66667	17	0.8227	0.9255	0.7247	1.6094	2.6795	1.5871	0.8243	1.95867	1.24863	0.00947822	0.0215339	yes	-	--	-	-	-	-
Unigene0000947	121.333	38.3333	1.777	1.9547	1.461	0.6265	0.5343	0.5766	1.7309	0.579133	-1.57955	3.29412e-14	1.52308e-13	yes	LYS2	acetyl-CoA synthetase-like protein [Neolentinus lepideus HHB14362 ss-1]	-	-	-	-
Unigene0000952	1.33333	15	0	0.4113	0	2.0692	2.6795	0.529	0.1371	1.75923	3.68165	0.000254034	0.00072174	yes	-	--	-	-	-	-
Unigene0000955	26	54.6667	0.9506	1.7655	0.957	2.8339	2.7881	2.6084	1.22437	2.74347	1.16396	7.87747e-05	0.000234233	yes	-	--	-	-	-	-
Unigene0000957	0	34.3333	0	0	0	2.1433	2.5952	1.5782	0.001	2.10557	11.04	2.04529e-19	1.07886e-18	yes	-	cytochrome P450 monooxygenase 13 [Heterobasidion irregulare TC 32-1]	-	-	-	-
Unigene0000959	0.666667	10.3333	0	0.1966	0	0.3296	0.9313	2.0225	0.0655333	1.09447	4.06186	0.000494583	0.00136775	yes	K-BAS	--	-	-	-	-
Unigene0000960	5.33333	0	1.1192	0.1865	0.2191	0	0	0	0.508267	0.001	-8.98944	0.00140471	0.00366226	yes	-	--	-	-	-	-
Unigene0000962	4	10.6667	0.6486	0.3892	0.6094	1.1601	1.9973	1.4681	0.549067	1.54183	1.48959	0.0205874	0.0439796	yes	-	--	-	-	-	-
Unigene0000966	936.333	233	77.7873	78.5644	72.2342	17.773	21.0351	21.1462	76.1953	19.9848	-1.9308	3.78353e-126	5.36852e-125	yes	LSM5	u6 snrna-associated sm-like protein lsm5 [Moniliophthora roreri MCA 2997]	ko03040//Spliceosome//Transcription//Genetic Information Processing;ko03018//RNA degradation//Folding, sorting and degradation//Genetic Information Processing	-	-	-
Unigene0000967	17.6667	2.33333	1.6616	0.9168	0.5384	0.3203	0.1357	0	1.03893	0.152	-2.77296	0.000215687	0.000617864	yes	-	delta-9 fatty acid desaturase protein [Mycena chlorophos]	-	-	-	-
Unigene0000973	20	42	0.7398	0.9006	0.34	1.4382	1.5238	1.5223	0.660133	1.49477	1.17909	0.000477335	0.00132263	yes	-	helicase sen1 [Moniliophthora roreri MCA 2997]	-	-	-	-
Unigene0000977	656	279.667	8.8747	8.4064	8.9663	3.5806	4.4684	3.7515	8.74913	3.9335	-1.15333	7.76495e-39	5.62568e-38	yes	ECM16	P-loop containing nucleoside triphosphate hydrolase protein [Obba rivulosa]	-	-	-	-
Unigene0000979	0	15.3333	0	0	0	1.4363	3.5508	2.3502	0.001	2.44577	11.2561	9.14506e-09	3.46721e-08	yes	-	--	-	-	-	-
Unigene0000980	253	61.6667	7.5332	7.0573	7.8283	1.9723	1.6253	2.1034	7.47293	1.90033	-1.97542	1.97563e-41	1.47814e-40	yes	mug14	RHTO0S13e04896g1_1 [Rhodotorula toruloides]	-	-	-	-
Unigene0000981	36.3333	13	8.2433	5.862	6.8849	2.4574	2.6036	2.8272	6.99673	2.6294	-1.41195	4.50036e-05	0.000136599	yes	-	hypothetical protein M404DRAFT_1000230 [Pisolithus tinctorius Marx 270]	-	-	-	-
Unigene0000982	77	290.333	1.5085	1.2823	0.815	5.2952	4.3953	4.8271	1.20193	4.8392	2.00941	4.26333e-30	2.75271e-29	yes	CYP72A154	cytochrome P450 [Postia placenta]	-	-	GO:0005488//binding	-
Unigene0000985	329	803	4.6198	4.7859	4.9875	12.0452	12.8766	12.0116	4.79773	12.3111	1.35954	8.98262e-86	9.99789e-85	yes	-	alpha beta-hydrolase [Coniophora puteana RWD-64-598 SS2]	-	-	-	-
Unigene0000986	101.667	477.333	1.8422	2.0789	1.4491	8.2753	10.0088	8.5905	1.79007	8.9582	2.3232	1.6971e-67	1.66033e-66	yes	GIP	polyprotein [Phanerochaete chrysosporium RP-78]	-	-	-	-
Unigene0000987	15	160	0.3958	0.3958	0.3008	4.0345	3.8057	4.48	0.364133	4.10673	3.49545	7.14089e-54	6.129e-53	yes	Thop1	metallopeptidase MepB [Coprinopsis cinerea okayama7#130]	-	-	-	-
Unigene0000988	1	155.333	0.3625	0	0.2129	29.5799	34.1305	30.0226	0.1918	31.2443	7.34785	1.31408e-82	1.43772e-81	yes	-	--	-	-	-	-
Unigene0000989	0	10	0	0	0	1.3195	1.5378	1.093	0.001	1.31677	10.3628	8.71401e-07	2.9822e-06	yes	-	--	-	-	-	-
Unigene0000990	2	14.6667	0.1612	0.4837	0.3787	2.5233	2.4824	2.8201	0.3412	2.6086	2.93459	8.14069e-06	2.61187e-05	yes	-	--	-	-	-	-
Unigene0000993	3056	496.333	44.5575	41.145	40.7075	7.5141	7.2149	6.9295	42.1367	7.2195	-2.54511	0	0	yes	SPAPB24D3.08c	alcohol dehydrogenase [Daedalea quercina L-15889]	-	-	GO:0003824//catalytic activity	GO:0044699//single-organism process;GO:0008152//metabolic process;GO:0044710//single-organism metabolic process
Unigene0000994	62	146.333	1.9488	1.7288	2.5473	4.3219	6.515	4.5601	2.07497	5.13233	1.30653	2.53297e-09	9.81138e-09	yes	-	polyprotein [Phanerochaete chrysosporium RP-78]	-	-	-	-
Unigene0000995	0	2.66667	0	0	0	0.6802	0.3603	0.313	0.001	0.451167	8.81752	0.0218739	0.0457541	yes	-	--	-	-	-	-
Unigene0000997	1.33333	15.6667	0.1907	0.1907	0	1.4923	1.5811	1.8641	0.127133	1.64583	3.6944	4.14569e-07	1.44984e-06	yes	-	cytochrome P450 [Postia placenta]	-	-	GO:0005488//binding	-
Unigene0000999	23	9	2.2061	2.819	4.0307	1.3701	1.8871	0.5044	3.0186	1.25387	-1.2675	0.0103807	0.0234247	yes	-	flavin-containing monooxygenase [Moniliophthora roreri MCA 2997]	-	-	-	-
Unigene0001000	1518.33	591.333	91.6912	97.307	90.8664	37.6534	37.1926	39.7706	93.2882	38.2055	-1.28791	7.90995e-112	1.03181e-110	yes	RSM27	Mitochondrial 37S ribosomal protein S27 [Hypsizygus marmoreus]	-	-	-	-
Unigene0001003	11.6667	0.666667	0.9326	0.8083	0.5112	0	0	0.1279	0.7507	0.0426333	-4.13818	2.09688e-05	6.50504e-05	yes	-	--	-	-	-	-
Unigene0001006	222.333	22.3333	6.277	6.9682	7.0005	0.7403	0.6821	0.711	6.74857	0.711133	-3.24639	1.8375e-67	1.79574e-66	yes	-	--	-	-	-	-
Unigene0001007	469.333	911.667	6.4789	6.4661	6.1392	13.3889	12.8251	12.8544	6.3614	13.0228	1.03362	2.87659e-65	2.75439e-64	yes	bcsl1b	mitochondrial chaperone bcs1 [Coprinopsis cinerea okayama7#130]	-	-	-	-
Unigene0001008	424.333	25.3333	17.2463	14.3166	18.3831	1.1609	0.9664	0.9922	16.6487	1.03983	-4.00098	3.36998e-114	4.4606e-113	yes	sds	tryptophan synthase beta subunit-like PLP-dependent enzyme, partial [Daedalea quercina L-15889]	ko01230//Biosynthesis of amino acids//Global and Overview//Metabolism;ko01200//Carbon metabolism//Global and Overview//Metabolism;ko00260//Glycine, serine and threonine metabolism//Amino acid metabolism//Metabolism;ko00270//Cysteine and methionine metabolism//Amino acid metabolism//Metabolism;ko00290//Valine, leucine and isoleucine biosynthesis//Amino acid metabolism//Metabolism	-	-	-
Unigene0001009	100	344.667	2.4657	2.3939	2.7273	10.062	8.4775	8.8424	2.52897	9.1273	1.85164	1.73045e-48	1.40571e-47	yes	-	--	-	-	-	-
Unigene0001010	222.667	32	12.7512	11.5593	12.1152	1.3907	2.3329	1.8133	12.1419	1.84563	-2.71781	8.22043e-52	6.89985e-51	yes	-	--	-	-	-	-
Unigene0001011	2	16	0.3721	0	0	0.832	2.3508	0.2553	0.124033	1.14603	3.20785	0.000676782	0.0018407	yes	-	--	-	-	-	-
Unigene0001012	2110.33	582.667	29.8387	28.5678	29.8819	8.7499	8.3921	8.4759	29.4295	8.5393	-1.78507	2.08241e-269	5.15864e-268	yes	rpa2	beta and beta-prime subunits of DNA dependent RNA-polymerase [Fibulorhizoctonia sp. CBS 109695]	ko00230//Purine metabolism//Nucleotide metabolism//Metabolism;ko00240//Pyrimidine metabolism//Nucleotide metabolism//Metabolism;ko03020//RNA polymerase//Transcription//Genetic Information Processing	GO:0043229//intracellular organelle;GO:0043227//membrane-bounded organelle;GO:0005623//cell;GO:0044424//intracellular part;GO:0044464//cell part;GO:0005622//intracellular;GO:0043226//organelle;GO:0043231//intracellular membrane-bounded organelle	GO:0003824//catalytic activity;GO:0034062//RNA polymerase activity;GO:0001882//nucleoside binding;GO:0036094//small molecule binding;GO:0005488//binding;GO:0097367//carbohydrate derivative binding;GO:0016740//transferase activity;GO:0016779//nucleotidyltransferase activity;GO:1901363//heterocyclic compound binding;GO:0016772//transferase activity, transferring phosphorus-containing groups;GO:0097…	GO:0044260//cellular macromolecule metabolic process;GO:0071704//organic substance metabolic process;GO:0044249//cellular biosynthetic process;GO:0008152//metabolic process;GO:0009059//macromolecule biosynthetic process;GO:0034645//cellular macromolecule biosynthetic process;GO:1901576//organic substance biosynthetic process;GO:0044237//cellular metabolic process;GO:0009987//cellular process;GO:0…
Unigene0001013	6.66667	43.3333	0.1507	0.3013	0.3539	1.8104	2.0966	1.5501	0.268633	1.81903	2.75946	9.69654e-13	4.2845e-12	yes	-	--	-	-	-	-
Unigene0001015	14.3333	95.6667	0.3629	0.2419	0.3078	1.9608	2.5789	1.9085	0.3042	2.1494	2.82084	8.33196e-24	4.81137e-23	yes	-	Endoplasmic reticulum mannosyl-oligosaccharide 1,2-alpha-mannosidase [Leucoagaricus sp. SymC.cos]	-	-	-	-
Unigene0001016	13.3333	0.666667	0.9924	2.481	1.7484	0	0	0.2553	1.7406	0.0851	-4.35428	1.06439e-05	3.38284e-05	yes	-	--	-	-	-	-
Unigene0001018	774.333	24.3333	29.6524	31.0373	28.1101	0.9366	0.9492	1.0495	29.5999	0.978433	-4.91898	2.15556592760641e-314	5.92111812584605e-313	yes	-	hypothetical protein GALMADRAFT_218107 [Galerina marginata CBS 339.88]	-	-	-	-
Unigene0001023	6.33333	0.666667	0.6538	1.1987	0.256	0.2436	0	0	0.702833	0.0812	-3.11363	0.00974852	0.0220997	yes	-	--	-	-	-	-
Unigene0001024	9.33333	0.666667	1.7707	0.4829	0	0	0.1907	0	0.7512	0.0635667	-3.56285	0.00141315	0.00368036	yes	-	--	-	-	-	-
Unigene0001025	0	4.66667	0	0	0	0.2701	0.1431	1.3675	0.001	0.593567	9.21327	0.00199054	0.00506919	yes	-	--	-	-	-	-
Unigene0001028	32.6667	7.33333	2.7687	2.8436	2.0214	0.5019	1.0635	0.308	2.54457	0.624467	-2.02672	4.07193e-06	1.33678e-05	yes	-	--	-	-	-	-
Unigene0001030	24	10.6667	1.125	0.8438	1.0854	0.4492	0.7138	0.2894	1.01807	0.484133	-1.07236	0.0115557	0.0259375	yes	AAD4	aryl-alcohol dehydrogenase [Lentinula edodes]	-	-	-	-
Unigene0001033	1	40	0.0923	0.1845	0	3.7127	3.9336	4.5562	0.0922667	4.0675	5.46219	1.09448e-21	6.06465e-21	yes	-	--	-	-	-	-
Unigene0001034	0	13.6667	0	0	0	0	3.9583	0	0.001	1.31943	10.3657	1.43138e-06	4.83308e-06	yes	-	--	-	-	-	-
Unigene0001037	355	870.667	5.2179	5.1638	4.7596	12.0146	13.7568	13.415	5.0471	13.0621	1.37186	6.58254e-72	6.64953e-71	yes	WRN	Werner Syndrome-like exonuclease [Hypsizygus marmoreus]	-	-	-	-
Unigene0001039	11	2.66667	0.6584	0.9876	1.2566	0.552	0	0.1694	0.967533	0.240467	-2.00847	0.0106643	0.0240245	yes	betA	GMC oxidoreductase [Sistotremastrum niveocremeum HHB9708]	ko00260//Glycine, serine and threonine metabolism//Amino acid metabolism//Metabolism	-	-	-
Unigene0001040	102.333	47.3333	0.9636	0.9636	1.2461	0.3808	0.392	0.7311	1.05777	0.5013	-1.07728	5.12646e-05	0.000154838	yes	alr3466	WD40 repeat-like protein [Rhizopogon vinicolor AM-OR11-026]	-	-	-	-
Unigene0001044	45.6667	15.6667	1.5353	1.2624	2.204	0.6865	0.8082	0.3159	1.66723	0.603533	-1.46595	0.000123773	0.000362012	yes	-	BTB/POZ domain protein [Rhizoctonia solani AG-3 Rhs1AP]	-	-	-	-
Unigene0001046	431.333	21	27.0352	29.0524	29.903	1.7612	1.045	1.5562	28.6635	1.45413	-4.30098	4.42031e-160	7.36319e-159	yes	SPBC21B10.07	glycoside hydrolase family 16 protein [Neolentinus lepideus HHB14362 ss-1]	-	GO:0005623//cell;GO:0071944//cell periphery;GO:0044464//cell part;GO:0030312//external encapsulating structure;GO:0005618//cell wall	-	-
Unigene0001047	0	3.33333	0	0	0	0	0.3115	0.6314	0.001	0.3143	8.296	0.00920827	0.0209594	yes	-	RNA-directed DNA polymerase from mobile element jockey [Phlebia centrifuga]	-	-	-	-
Unigene0001051	9016.33	2466.33	771.771	773.746	778.544	233.007	220.569	215.469	774.687	223.015	-1.79647	0	0	yes	cox4	cytochrome c oxidase polypeptide IV [Dichomitus squalens LYAD-421 SS1]	ko00190//Oxidative phosphorylation//Energy metabolism//Metabolism	-	-	-
Unigene0001052	16.3333	3.33333	0.9236	1.6421	2.8929	0.3442	0.1216	0.6336	1.81953	0.366467	-2.31181	0.00114291	0.0030232	yes	PHKG2	kinase-like protein [Laetiporus sulphureus 93-53]	-	-	-	-
Unigene0001053	0.666667	5.33333	0	0	0.1879	0.2682	0.2842	0.8229	0.0626333	0.458433	2.87171	0.0167447	0.0362641	yes	-	--	-	-	-	-
Unigene0001055	249.667	478.667	5.9542	4.8569	5.1794	9.2686	12.0104	11.0609	5.33017	10.78	1.0161	1.17881e-17	5.95624e-17	yes	-	nucleoside transporter [Moniliophthora roreri MCA 2997]	-	-	-	-
Unigene0001056	1.66667	24	0	0.0989	0.0775	0.8109	0.9763	0.8482	0.0588	0.878467	3.9011	7.29731e-11	3.03282e-10	yes	-	atp-dependent helicase nam7 [Lentinula edodes]	-	-	-	-
Unigene0001063	310.667	100.667	8.2943	9.1897	8.2883	3.0318	3.0563	2.7363	8.59077	2.94147	-1.54625	1.35177e-36	9.5103e-36	yes	-	Ankyrin repeat-containing domain protein [Rhodotorula toruloides NP11]	-	-	-	-
Unigene0001067	0	13.6667	0	0	0	2.3084	1.2229	2.2575	0.001	1.9296	10.9141	2.49341e-08	9.25712e-08	yes	-	--	-	-	-	-
Unigene0001070	7	27.6667	0.5361	0.7148	0.7346	2.3972	3.1748	2.6661	0.661833	2.74603	2.05281	7.32795e-07	2.52063e-06	yes	CYP52A3-A	Cytochrome P450 3A24 [Trametes pubescens]	-	-	GO:0005488//binding;GO:0043169//cation binding;GO:0016491//oxidoreductase activity;GO:0043167//ion binding;GO:0003824//catalytic activity;GO:0046872//metal ion binding	-
Unigene0001072	0	12.6667	0	0	0	0.7175	0.7602	1.8162	0.001	1.09797	10.1006	6.30533e-07	2.17664e-06	yes	-	--	-	-	-	-
Unigene0001073	2.33333	9.66667	0.0695	0.0695	0.4084	0.6219	0.5765	1.0016	0.182467	0.733333	2.00684	0.0118683	0.0266059	yes	-	MFS general substrate transporter [Fibulorhizoctonia sp. CBS 109695]	-	-	-	GO:0044699//single-organism process;GO:0044763//single-organism cellular process;GO:0009987//cellular process
Unigene0001074	2.66667	12.3333	0.259	0.3453	0.1014	1.3511	1.3293	0.8883	0.235233	1.18957	2.33827	0.000335651	0.000943302	yes	-	--	-	-	-	-
Unigene0001076	485	1138.33	18.0754	20.6739	17.9169	46.9683	46.3781	46.8961	18.8887	46.7475	1.30736	7.05732e-93	8.23873e-92	yes	SOX	molybdopterin binding oxidoreductase [Obba rivulosa]	ko00920//Sulfur metabolism//Energy metabolism//Metabolism	-	-	-
Unigene0001077	217.667	1398.33	7.0793	7.4678	5.8239	48.0177	46.7355	44.1343	6.79033	46.2958	2.76933	9.99969e-262	2.40867e-260	yes	SOX	molybdopterin binding oxidoreductase [Obba rivulosa]	ko00920//Sulfur metabolism//Energy metabolism//Metabolism	-	-	-
Unigene0001079	0	9	0	0	0	1.1503	1.0157	0.4412	0.001	0.869067	9.76332	1.50536e-05	4.72539e-05	yes	-	--	-	-	-	-
Unigene0001080	16.6667	3.66667	0.9533	0.9004	0.9331	0.1776	0.1255	0.327	0.928933	0.210033	-2.14496	0.000107581	0.000316439	yes	-	hypothetical protein Hypma_08975 [Hypsizygus marmoreus]	-	-	-	-
Unigene0001081	5585.33	1356	95.5627	93.3738	99.8549	23.1386	25.077	25.3511	96.2638	24.5222	-1.9729	0	0	yes	ARI	Aldo/keto reductase [Gloeophyllum trabeum ATCC 11539]	ko00040//Pentose and glucuronate interconversions//Carbohydrate metabolism//Metabolism	-	-	GO:0044699//single-organism process;GO:0008152//metabolic process;GO:0044710//single-organism metabolic process
Unigene0001082	74	35	3.4483	3.3663	2.7001	1.5603	1.5073	1.6895	3.17157	1.5857	-1.00008	1.79019e-05	5.58247e-05	yes	-	hypothetical protein HETIRDRAFT_482007 [Heterobasidion irregulare TC 32-1]	-	-	-	-
Unigene0001083	8	25.3333	0.1471	0.2943	0.1728	0.5209	0.7843	0.757	0.204733	0.6874	1.7474	7.13842e-05	0.000213009	yes	-	hypothetical protein DAEQUDRAFT_728773 [Daedalea quercina L-15889]	-	-	-	-
Unigene0001086	4803	1291.33	47.3386	47.3303	47.5159	13.5444	14.0504	12.7075	47.3949	13.4341	-1.81883	0	0	yes	hem12	tyrosine protein phosphatase [Obba rivulosa]	ko04111//Cell cycle - yeast//Cell growth and death//Cellular Processes;ko04113//Meiosis - yeast//Cell growth and death//Cellular Processes	-	GO:0016791//phosphatase activity;GO:0042578//phosphoric ester hydrolase activity;GO:0016787//hydrolase activity;GO:0016788//hydrolase activity, acting on ester bonds;GO:0003824//catalytic activity	GO:0008152//metabolic process;GO:0044237//cellular metabolic process;GO:0009987//cellular process;GO:0016311//dephosphorylation;GO:0006793//phosphorus metabolic process;GO:0006796//phosphate-containing compound metabolic process
Unigene0001087	31330.7	6068.67	1247.2	1266.01	1306.44	264.109	252.961	259.716	1273.22	258.929	-2.29785	0	0	yes	rpl3	60S ribosomal protein L3 [Termitomyces sp. J132]	ko03010//Ribosome//Translation//Genetic Information Processing	-	-	-
Unigene0001090	1516.67	335.333	69.6696	70.5425	68.1649	18.0217	14.914	15.5562	69.459	16.164	-2.10338	1.35101e-227	2.90214e-226	yes	HUT1-A	udp-galactose transporter [Lentinula edodes]	-	-	-	-
Unigene0001092	40	16.6667	2.2816	2.1676	2.8138	0.9565	1.081	1.1151	2.421	1.05087	-1.20402	0.000111292	0.000326749	yes	-	--	-	-	-	-
Unigene0001095	807.667	92.6667	21.3251	23.2223	20.6215	2.2063	2.3983	3.2174	21.723	2.60733	-3.05857	2.87114e-165	4.90055e-164	yes	tma16	UPF0534 like protein [Termitomyces sp. J132]	-	-	-	-
Unigene0001096	1951.67	499	89.3958	89.5298	92.8366	24.6266	22.2303	25.8851	90.5874	24.2473	-1.90148	1.41985e-227	3.04517e-226	yes	-	RHTO0S03e01992g1_1 [Rhodotorula toruloides]	-	-	-	-
Unigene0001097	2149.33	766.667	105.718	101.719	100.723	37.3098	39.2605	39.159	102.72	38.5764	-1.41293	1.41822e-184	2.62472e-183	yes	Sap18	Histone deacetylase complex subunit SAP18 [Termitomyces sp. J132]	ko03013//RNA transport//Translation//Genetic Information Processing;ko03015//mRNA surveillance pathway//Translation//Genetic Information Processing	-	-	-
Unigene0001099	179.333	416	5.3588	5.1836	3.4411	12.177	11.6855	10.7955	4.66117	11.5527	1.30946	2.54438e-20	1.37215e-19	yes	tea3	Tip elongation aberrant protein 1, partial [Hypsizygus marmoreus]	-	-	-	-
Unigene0001103	281.333	536.667	6.9914	6.9915	6.45	12.8712	13.4731	14.6719	6.81097	13.6721	1.0053	3.50991e-31	2.2959e-30	yes	tea3	Tip elongation aberrant protein 1, partial [Hypsizygus marmoreus]	-	-	-	-
Unigene0001109	36049.3	10407.3	321.053	319.491	313.145	97.539	96.5373	95.8255	317.897	96.6339	-1.71796	0	0	yes	NCBP2	nad binding dehydrogenase [Moniliophthora roreri MCA 2997]	-	-	-	GO:0008152//metabolic process;GO:0044710//single-organism metabolic process;GO:0044699//single-organism process
Unigene0001111	2569.67	923	79.1258	86.3936	84.3649	32.6282	29.9749	31.6468	83.2948	31.4166	-1.4067	7.15379e-149	1.12699e-147	yes	lgd1	enolase C-terminal domain-like protein [Cylindrobasidium torrendii FP15055 ss-10]	ko00051//Fructose and mannose metabolism//Carbohydrate metabolism//Metabolism	-	-	-
Unigene0001112	24.3333	104	0.8914	1.04	0.9161	3.903	4.6192	4.3185	0.949167	4.28023	2.17296	4.44486e-22	2.48489e-21	yes	-	alpha/beta-hydrolase [Sistotremastrum suecicum HHB10207 ss-3]	-	-	-	-
Unigene0001115	29.6667	6	2.0725	0.8705	0.8763	0.417	0.1473	0.2559	1.2731	0.2734	-2.21926	5.52178e-05	0.000166442	yes	-	--	-	-	-	-
Unigene0001118	0	7.33333	0	0	0	0.4155	0.2641	0.2295	0.001	0.303033	8.24333	6.08239e-05	0.000182688	yes	-	--	-	-	-	-
Unigene0001120	2.66667	26.6667	0.1522	0.1522	0	1.0635	1.217	1.0964	0.101467	1.12563	3.47166	6.47546e-11	2.6954e-10	yes	-	--	-	-	-	-
Unigene0001123	1155.67	323.667	35.3165	34.7143	34.6679	9.6614	9.7261	11.3444	34.8996	10.244	-1.76843	3.20359e-155	5.19539e-154	yes	GE21237	Queuine tRNA-ribosyltransferase subunit QTRTD1 [Trametes pubescens]	-	-	-	-
Unigene0001124	29.6667	69	0.8986	0.674	1.0884	2.3544	1.6297	2.3982	0.887	2.12743	1.26211	4.24104e-06	1.39027e-05	yes	pgaX	glycoside hydrolase family 28 protein [Plicaturopsis crispa FD-325 SS-3]	-	-	-	-
Unigene0001126	52.3333	375.667	0.8507	0.5266	0.8723	5.0115	6.1573	5.6963	0.749867	5.6217	2.9063	1.97207e-71	1.98249e-70	yes	-	zf-C3HC-domain-containing protein [Punctularia strigosozonata HHB-11173 SS5]	-	-	-	-
Unigene0001128	4119.33	486	100.324	106.7	104.634	11.6785	15.3533	11.8584	103.886	12.9634	-3.00249	1.71792e-307	4.64338e-306	yes	CYP7B1	cytochrome P450 [Calocera cornea HHB12733]	-	-	-	-
Unigene0001129	31	3.33333	1.6632	1.5283	1.1615	0.3015	0.213	0	1.451	0.1715	-3.08077	4.9937e-09	1.91235e-08	yes	-	hypothetical protein PILCRDRAFT_114292 [Piloderma croceum F 1598]	-	-	-	-
Unigene0001130	9532.33	4443.33	369.879	374.186	370.921	184.286	178.439	183.69	371.662	182.138	-1.02895	7.844e-265	1.92025e-263	yes	POT1	3-ketoacyl-CoA thiolase, peroxisomal [Hypsizygus marmoreus]	ko04146//Peroxisome//Transport and catabolism//Cellular Processes;ko00071//Fatty acid degradation//Lipid metabolism//Metabolism;ko00280//Valine, leucine and isoleucine degradation//Amino acid metabolism//Metabolism;ko01212//Fatty acid metabolism//Global and Overview//Metabolism;ko01040//Biosynthesis of unsaturated fatty acids//Lipid metabolism//Metabolism;ko00592//alpha-Linolenic acid metabolism/…	-	GO:0016746//transferase activity, transferring acyl groups;GO:0016740//transferase activity;GO:0003824//catalytic activity	-
Unigene0001132	11014	4193.33	152.542	153.42	147.143	60.5915	61.8627	59.4214	151.035	60.6252	-1.31689	8.10267659179644e-322	2.27912482426567e-320	yes	pph-1	serine/threonine specific protein phosphatase Sit4 [Fibulorhizoctonia sp. CBS 109695]	ko04111//Cell cycle - yeast//Cell growth and death//Cellular Processes;ko04113//Meiosis - yeast//Cell growth and death//Cellular Processes;ko03015//mRNA surveillance pathway//Translation//Genetic Information Processing	-	GO:0003824//catalytic activity	GO:0044237//cellular metabolic process;GO:0006796//phosphate-containing compound metabolic process;GO:0008152//metabolic process;GO:0009987//cellular process;GO:0006793//phosphorus metabolic process
Unigene0001135	79.3333	22.3333	2.7307	4.4425	2.9679	1.0023	1.062	0.9645	3.38037	1.0096	-1.7434	1.67658e-09	6.54678e-09	yes	-	CHAT domain protein, partial [Rhizoctonia solani 123E]	-	-	-	-
Unigene0001139	632.667	284.333	25.9842	25.1996	23.2296	11.7862	12.8417	10.8096	24.8045	11.8125	-1.07029	3.28335e-35	2.27384e-34	yes	LOS1	ARM repeat-containing protein [Gloeophyllum trabeum ATCC 11539]	ko03013//RNA transport//Translation//Genetic Information Processing	-	-	-
Unigene0001140	1978	73.3333	73.6835	82.2712	74.7635	2.9787	3.5943	2.5132	76.9061	3.02873	-4.66631	0	0	yes	-	cytochrome P450 family domain protein [Rhizoctonia solani AG-3 Rhs1AP]	-	-	-	-
Unigene0001141	4744	1956.67	204.639	194.881	216.41	86.8928	86.8648	92.3002	205.31	88.6859	-1.21103	9.75031e-126	1.37842e-124	yes	CBR1	NADH-cytochrome b5 reductase 1 [Phlebia centrifuga]	ko00520//Amino sugar and nucleotide sugar metabolism//Carbohydrate metabolism//Metabolism	-	-	-
Unigene0001143	30.3333	12.6667	0.589	0.4551	0.2044	0.1496	0.1268	0.2755	0.416167	0.183967	-1.17772	0.0137282	0.0304792	yes	-	CASC3/barentsz eIF4AIII-binding protein [Rhizoctonia solani 123E]	-	-	-	-
Unigene0001144	1.33333	26.6667	0	0.093	0.1092	1.1437	1.1016	1.8183	0.0674	1.35453	4.3289	2.3175e-11	9.7991e-11	yes	-	--	-	-	-	-
Unigene0001145	1513.33	217.667	56.8596	65.4494	60.7937	9.3866	8.9006	9.389	61.0342	9.2254	-2.72594	1.09473e-250	2.54827e-249	yes	rpa43	DNA-directed RNA polymerase I subunit rpa43 [Hypsizygus marmoreus]	ko00230//Purine metabolism//Nucleotide metabolism//Metabolism;ko00240//Pyrimidine metabolism//Nucleotide metabolism//Metabolism;ko03020//RNA polymerase//Transcription//Genetic Information Processing	-	-	-
Unigene0001146	2354.33	5720.33	86.3429	95.2462	94.3984	226.047	246.043	233.089	91.9958	235.06	1.35339	1.67689e-153	2.6952e-152	yes	-	hypothetical protein PLICRDRAFT_178713 [Plicaturopsis crispa FD-325 SS-3]	-	-	-	-
Unigene0001150	65	248.667	1.1479	1.0773	1.4312	4.1853	5.0619	5.3059	1.2188	4.85103	1.99283	1.90815e-34	1.30904e-33	yes	-	Transcriptional regulator prz1 [Leucoagaricus sp. SymC.cos]	-	-	-	-
Unigene0001151	127	404.333	3.2041	2.7336	3.0527	10.6703	9.5802	9.821	2.9968	10.0238	1.74194	1.87621e-56	1.65128e-55	yes	PGC	acid protease [Coniophora puteana RWD-64-598 SS2]	-	-	-	-
Unigene0001153	16.6667	46.6667	0.4315	0.5178	0.152	1.3988	0.9199	1.0211	0.3671	1.11327	1.60055	2.75401e-05	8.48804e-05	yes	alr3466	WD40 repeat-like protein, partial [Fibulorhizoctonia sp. CBS 109695]	-	-	-	-
Unigene0001158	13121.7	3837.33	352.86	359.553	342.997	108.62	107.165	109.163	351.803	108.316	-1.69953	0	0	yes	Psma8	N-terminal nucleophile aminohydrolase [Lentinula edodes]	ko03050//Proteasome//Folding, sorting and degradation//Genetic Information Processing	GO:0005622//intracellular;GO:0043231//intracellular membrane-bounded organelle;GO:0043227//membrane-bounded organelle;GO:0043229//intracellular organelle;GO:0044424//intracellular part;GO:0032991//macromolecular complex;GO:0044464//cell part;GO:0043226//organelle;GO:0005623//cell;GO:0043234//protein complex	GO:0004175//endopeptidase activity;GO:0070011//peptidase activity, acting on L-amino acid peptides;GO:0008233//peptidase activity;GO:0016787//hydrolase activity;GO:0003824//catalytic activity	GO:0044260//cellular macromolecule metabolic process;GO:0044267//cellular protein metabolic process;GO:0006508//proteolysis;GO:0044248//cellular catabolic process;GO:0043632//modification-dependent macromolecule catabolic process;GO:0019941//modification-dependent protein catabolic process;GO:0019538//protein metabolic process;GO:0009056//catabolic process;GO:0071704//organic substance metabolic …
Unigene0001162	8153	777	157.931	152.845	149.797	15.9061	15.197	15.1379	153.524	15.4137	-3.31618	0	0	yes	-	AAA-domain-containing protein [Cenococcum geophilum 1.58]	-	-	-	GO:0051641//cellular localization;GO:0016192//vesicle-mediated transport;GO:0006810//transport;GO:0071840//cellular component organization or biogenesis;GO:0009987//cellular process;GO:0044765//single-organism transport;GO:1902582//single-organism intracellular transport;GO:0044763//single-organism cellular process;GO:1902578//single-organism localization;GO:0051179//localization;GO:0044802//sing…
Unigene0001169	1577	501.667	41.8968	42.0499	42.4131	15.0636	14.2767	13.0291	42.1199	14.1231	-1.57644	1.02242e-159	1.701e-158	yes	UTP7	BING4CT-domain-containing protein [Obba rivulosa]	-	-	-	-
Unigene0001173	7.33333	400	0.2004	0.2004	0.1766	12.1549	11.0681	10.1306	0.192467	11.1179	5.85213	3.46324e-173	6.12006e-172	yes	AAED1	Thioredoxin-like protein AAED1 [Grifola frondosa]	-	-	-	-
Unigene0001174	33.3333	118.333	0.7955	0.9943	0.8175	2.6955	3.0031	3.99	0.8691	3.22953	1.89373	1.50786e-15	7.24471e-15	yes	-	hypothetical protein DICSQDRAFT_170943 [Dichomitus squalens LYAD-421 SS1]	-	-	-	-
Unigene0001175	158	1405	2.7363	3.8015	2.5452	29.542	28.1459	28.0032	3.02767	28.5637	3.2379	3.37737e-244	7.69583e-243	yes	ordA	cytochrome P450 [Trametes versicolor FP-101664 SS1]	-	-	-	-
Unigene0001177	16	4	0.407	0.4652	0.6146	0	0.1377	0.2393	0.4956	0.125667	-1.97957	0.00263266	0.00662015	yes	TRI4	Trichodiene oxygenase [Hypsizygus marmoreus]	-	-	-	-
Unigene0001178	12	45.6667	0.2806	0.2572	0.357	0.7841	1.7999	1.0103	0.298267	1.1981	2.00607	9.20631e-07	3.1463e-06	yes	-	--	-	-	-	-
Unigene0001179	2718	13642.7	28.3098	26.572	27.0132	143.192	146.893	142.811	27.2983	144.299	2.40217	0	0	yes	-	Transcription factor Sox-14 [Leucoagaricus sp. SymC.cos]	-	-	-	-
Unigene0001181	9199.33	1968	281.928	283.537	280.896	63.5544	64.6425	62.4555	282.12	63.5508	-2.15033	0	0	yes	cct5	t-complex protein 1 epsilon subunit [Moniliophthora roreri MCA 2997]	-	GO:0044464//cell part;GO:0005623//cell;GO:0005622//intracellular;GO:0044424//intracellular part	GO:0032549//ribonucleoside binding;GO:0001882//nucleoside binding;GO:1901363//heterocyclic compound binding;GO:0005488//binding;GO:0032550//purine ribonucleoside binding;GO:0005515//protein binding;GO:0097367//carbohydrate derivative binding;GO:0036094//small molecule binding;GO:0097159//organic cyclic compound binding;GO:0001883//purine nucleoside binding	GO:0044267//cellular protein metabolic process;GO:0044260//cellular macromolecule metabolic process;GO:0008152//metabolic process;GO:0009987//cellular process;GO:0019538//protein metabolic process;GO:0071704//organic substance metabolic process;GO:0043170//macromolecule metabolic process;GO:0044238//primary metabolic process;GO:0044237//cellular metabolic process
Unigene0001183	29.6667	105.333	0.756	0.9622	0.3767	2.9194	2.2249	2.8285	0.6983	2.6576	1.92821	2.17356e-12	9.50913e-12	yes	SPBC1683.03c	MFS general substrate transporter [Obba rivulosa]	-	-	-	-
Unigene0001186	137.333	446.333	7.9951	4.7714	5.8059	20.9506	20.3135	22.2905	6.1908	21.1849	1.77484	9.69401e-33	6.47755e-32	yes	-	--	-	-	-	-
Unigene0001187	4315.33	1552.67	67.9692	65.9964	65.009	24.8152	25.9799	24.6757	66.3249	25.1569	-1.39859	1.48651e-254	3.48728e-253	yes	CNX2	molybdenum cofactor biosynthesis prote [Fibulorhizoctonia sp. CBS 109695]	ko00790//Folate biosynthesis//Metabolism of cofactors and vitamins//Metabolism;ko04122//Sulfur relay system//Folding, sorting and degradation//Genetic Information Processing	-	GO:0005488//binding	-
Unigene0001191	35.6667	92	0.3394	0.6647	0.598	1.5019	1.5577	1.2805	0.534033	1.4467	1.43776	9.92886e-09	3.75542e-08	yes	hetM	CurK protein [Coprinopsis cinerea okayama7#130]	-	-	-	-
Unigene0001192	66	405	1.117	0.9414	1.2931	7.2064	7.1249	7.1253	1.11717	7.1522	2.67854	1.59727e-104	1.99581e-103	yes	-	zf-C3HC-domain-containing protein [Punctularia strigosozonata HHB-11173 SS5]	-	-	-	-
Unigene0001193	3000.33	1170.67	71.9428	72.1886	65.5327	26.3694	32.7527	27.5386	69.888	28.8869	-1.27463	6.38263e-63	5.99248e-62	yes	qutD	general substrate transporter [Fibulorhizoctonia sp. CBS 109695]	-	GO:0044425//membrane part;GO:0031224//intrinsic component of membrane;GO:0016020//membrane	GO:0022857//transmembrane transporter activity;GO:0005215//transporter activity	GO:1902578//single-organism localization;GO:0051179//localization;GO:0009987//cellular process;GO:0044763//single-organism cellular process;GO:0006810//transport;GO:0044699//single-organism process;GO:0051234//establishment of localization;GO:0044765//single-organism transport
Unigene0001197	14.6667	75.6667	0.5516	0.3586	0.3563	2.2508	2.6134	2.1	0.422167	2.3214	2.45911	4.10322e-18	2.09919e-17	yes	-	--	-	-	-	-
Unigene0001198	630	225.667	8.0949	8.5853	8.3118	3.0351	3.2455	3.1428	8.33067	3.14113	-1.40715	3.20924e-69	3.18236e-68	yes	-	NAD-aldehyde dehydrogenase [Gloeophyllum trabeum ATCC 11539]	-	-	-	-
Unigene0001200	2169.67	677.333	38.223	37.7737	38.1784	12.5411	12.9714	12.0403	38.0584	12.5176	-1.60426	1.21583e-250	2.82772e-249	yes	ALDH7A1	NAD-aldehyde dehydrogenase [Coniophora puteana RWD-64-598 SS2]	ko01230//Biosynthesis of amino acids//Global and Overview//Metabolism;ko00010//Glycolysis / Gluconeogenesis//Carbohydrate metabolism//Metabolism;ko00330//Arginine and proline metabolism//Amino acid metabolism//Metabolism;ko00260//Glycine, serine and threonine metabolism//Amino acid metabolism//Metabolism;ko00380//Tryptophan metabolism//Amino acid metabolism//Metabolism;ko00561//Glycerolipid metab…	-	-	-
Unigene0001202	3	19.6667	0.1393	0.2089	0.3271	2.4908	1.3195	0.7881	0.2251	1.5328	2.76753	4.68445e-05	0.000141852	yes	-	putative NAD-aldehyde dehydrogenase [Moniliophthora roreri]	-	-	-	-
Unigene0001206	299.667	30.3333	8.1868	8.2393	8.3253	1.1988	0.7125	0.7266	8.25047	0.8793	-3.23005	1.15939e-84	1.28145e-83	yes	-	hypothetical protein FIBSPDRAFT_1044052 [Fibulorhizoctonia sp. CBS 109695]	-	-	-	-
Unigene0001211	1.33333	22	0.1377	0	0	0.5771	1.0191	0.9207	0.0459	0.838967	4.19205	1.13483e-08	4.28031e-08	yes	-	--	-	-	-	-
Unigene0001216	5175.33	2023.67	185.44	188.226	187.467	74.3737	78.9618	77.5011	187.044	76.9455	-1.28147	2.86349e-261	6.87288e-260	yes	Rpt6	26S proteasome regulatory ATPase RPT6 [Lentinula edodes]	ko03050//Proteasome//Folding, sorting and degradation//Genetic Information Processing	GO:0032991//macromolecular complex;GO:0043234//protein complex;GO:0005622//intracellular;GO:0005623//cell;GO:0044424//intracellular part;GO:0044464//cell part	GO:0003824//catalytic activity;GO:0001882//nucleoside binding;GO:0097159//organic cyclic compound binding;GO:1901363//heterocyclic compound binding;GO:0097367//carbohydrate derivative binding;GO:0016787//hydrolase activity;GO:0032550//purine ribonucleoside binding;GO:0005488//binding;GO:0001883//purine nucleoside binding;GO:0032549//ribonucleoside binding;GO:0036094//small molecule binding	GO:0008152//metabolic process;GO:0019538//protein metabolic process;GO:0071704//organic substance metabolic process;GO:1901575//organic substance catabolic process;GO:0044238//primary metabolic process;GO:0009057//macromolecule catabolic process;GO:0043170//macromolecule metabolic process;GO:0009056//catabolic process
Unigene0001217	5518.33	17178	182.052	172.71	191.136	587.482	590.783	603.535	181.966	593.933	1.70663	0	0	yes	-	Cupredoxin [Laetiporus sulphureus 93-53]	-	-	-	-
Unigene0001220	13.6667	38.3333	0.8693	0.4347	0.2127	1.2552	1.8876	1.4908	0.505567	1.54453	1.6112	0.000202398	0.000580844	yes	-	--	-	-	-	-
Unigene0001225	406	1038.67	11.0793	9.8898	10.8295	28.6777	27.7126	28.9964	10.5995	28.4622	1.42505	9.29418e-114	1.226e-112	yes	-	zz type zinc finger domain-containing protein [Moniliophthora roreri MCA 2997]	-	-	-	-
Unigene0001226	10	42.6667	0.5541	0.1956	0.268	1.6761	1.467	1.4756	0.339233	1.53957	2.18217	8.39704e-09	3.1863e-08	yes	-	--	-	-	-	-
Unigene0001231	27542.3	5381.33	653.976	625.385	642.68	130.404	131.566	132.876	640.68	131.615	-2.28328	0	0	yes	AN6010	heat shock protein [Coniophora puteana RWD-64-598 SS2]	ko03018//RNA degradation//Folding, sorting and degradation//Genetic Information Processing	-	GO:0097367//carbohydrate derivative binding;GO:1901363//heterocyclic compound binding;GO:0097159//organic cyclic compound binding;GO:0032549//ribonucleoside binding;GO:0032550//purine ribonucleoside binding;GO:0001882//nucleoside binding;GO:0005515//protein binding;GO:0036094//small molecule binding;GO:0001883//purine nucleoside binding;GO:0005488//binding	GO:0071704//organic substance metabolic process;GO:0044260//cellular macromolecule metabolic process;GO:0008152//metabolic process;GO:0043170//macromolecule metabolic process;GO:0044267//cellular protein metabolic process;GO:0009987//cellular process;GO:0044237//cellular metabolic process;GO:0019538//protein metabolic process;GO:0044238//primary metabolic process
Unigene0001232	176.667	12.3333	4.492	6.4397	6.7149	0.6672	0.3721	0.2586	5.8822	0.432633	-3.76514	6.50706e-39	4.72068e-38	yes	PGC	acid protease [Gloeophyllum trabeum ATCC 11539]	-	-	GO:0003824//catalytic activity;GO:0016787//hydrolase activity	-
Unigene0001233	14	33	0.2088	0.2684	0.1752	0.5835	0.7419	0.3376	0.217467	0.554333	1.34996	0.000807758	0.00217632	yes	pksJ	Phthiocerol/phenolphthiocerol synthesis polyketide synthase type I PpsA [Phlebia centrifuga]	-	-	-	-
Unigene0001235	9072.33	2496.33	292.176	290.645	297.903	84.5497	85.5037	84.7135	293.575	84.9223	-1.78951	0	0	yes	pda1	mitochondrial pyruvate dehydrogenase E1 component beta subunit [Rhizopogon vinicolor AM-OR11-026]	ko01200//Carbon metabolism//Global and Overview//Metabolism;ko00010//Glycolysis / Gluconeogenesis//Carbohydrate metabolism//Metabolism;ko00620//Pyruvate metabolism//Carbohydrate metabolism//Metabolism;ko00020//Citrate cycle (TCA cycle)//Carbohydrate metabolism//Metabolism	GO:0043227//membrane-bounded organelle;GO:0043226//organelle	GO:0016903//oxidoreductase activity, acting on the aldehyde or oxo group of donors;GO:0003824//catalytic activity;GO:0016491//oxidoreductase activity	GO:0044699//single-organism process;GO:0044237//cellular metabolic process;GO:0043436//oxoacid metabolic process;GO:0044281//small molecule metabolic process;GO:0008152//metabolic process;GO:0044710//single-organism metabolic process;GO:0006082//organic acid metabolic process;GO:0032787//monocarboxylic acid metabolic process;GO:0006090//pyruvate metabolic process;GO:0071704//organic substance met…
Unigene0001239	9.66667	28.3333	0.3108	0.1695	0.3982	0.9475	0.9704	0.7558	0.292833	0.891233	1.60572	6.17449e-05	0.000185331	yes	-	--	-	-	-	-
Unigene0001240	31.3333	75	1.0638	0.4835	0.8519	1.8378	1.8612	2.2885	0.799733	1.99583	1.3194	2.66578e-06	8.85926e-06	yes	-	hypothetical protein STEHIDRAFT_159753 [Stereum hirsutum FP-91666 SS1]	-	-	-	-
Unigene0001241	455.333	1142.67	15.4164	18.1785	16.6289	43.6905	44.1785	44.7091	16.7413	44.1927	1.4004	1.45243e-104	1.81567e-103	yes	PCL9	PHO85 cyclin-2 [Hypsizygus marmoreus]	-	-	-	-
Unigene0001242	54.6667	444.667	1.4523	1.3126	2.1321	12.8317	15.646	12.931	1.63233	13.8029	3.07996	3.95107e-84	4.35101e-83	yes	-	sodium calcium exchanger protein [Lentinula edodes]	-	-	-	-
Unigene0001244	2.33333	13.6667	0	0.3651	0.1715	1.0611	1.5566	0.7512	0.178867	1.12297	2.65036	0.00048448	0.00134146	yes	-	--	-	-	-	-
Unigene0001245	11.6667	81.6667	0.3863	0.3566	0.349	3.3882	3.273	1.5287	0.363967	2.72997	2.90701	5.36647e-14	2.46563e-13	yes	-	--	-	-	-	-
Unigene0001247	4.66667	63	0.2086	0.3651	0.1838	3.6146	3.5826	3.7025	0.2525	3.63323	3.8469	2.12163e-26	1.28162e-25	yes	-	--	-	-	-	-
Unigene0001248	0	7.33333	0	0	0	1.3199	0.5993	0.1736	0.001	0.6976	9.44626	0.000124919	0.00036497	yes	-	--	-	-	-	-
Unigene0001254	0.666667	6.66667	0.1643	0	0	0.4593	0.3893	0.93	0.0547667	0.592867	3.43634	0.0058187	0.0138319	yes	-	--	-	-	-	-
Unigene0001256	1536.67	4485	47.8952	49.9879	49.169	148.832	147.527	154.515	49.0174	150.292	1.6164	0	0	yes	ayr1	NADPH-dependent 1-acyldihydroxyacetone phosphate reductase [Hypsizygus marmoreus]	-	-	-	-
Unigene0001258	0	2.66667	0	0	0	0.3847	0.2038	0.1771	0.001	0.2552	7.99548	0.0218739	0.0457541	yes	-	--	-	-	-	-
Unigene0001259	25	48.3333	0.6858	0.5843	0.7459	1.8458	1.0229	1.2023	0.672	1.357	1.01389	0.00130863	0.00343865	yes	-	QCR6 subunit 6 of the ubiquinol cytochrome-c reductase complex [Lentinula edodes]	-	-	-	-
Unigene0001260	2	10	0	0.3529	0	0.3287	0.8359	0.7867	0.117633	0.650433	2.4671	0.0120233	0.0269333	yes	-	--	-	-	-	-
Unigene0001262	112.333	48.3333	4.9482	3.3214	3.702	1.4397	1.4852	2.441	3.99053	1.78863	-1.15772	5.51322e-06	1.79165e-05	yes	orc2	origin recognition complex subunit 2 [Fistulina hepatica ATCC 64428]	ko04111//Cell cycle - yeast//Cell growth and death//Cellular Processes;ko04113//Meiosis - yeast//Cell growth and death//Cellular Processes	-	-	-
Unigene0001264	9.33333	1.33333	0.8966	0.1379	1.0531	0.1542	0.1634	0	0.695867	0.105867	-2.71656	0.00573756	0.0136582	yes	ordA	cytochrome P450 [Postia placenta]	-	-	-	-
Unigene0001266	0.666667	5.33333	0.1635	0	0	0.5485	0.5811	0.3366	0.0545	0.488733	3.16472	0.0167447	0.0362641	yes	-	--	-	-	-	-
Unigene0001268	52	140	2.9112	1.9409	1.7097	7.1417	6.6089	5.1588	2.18727	6.30313	1.52694	1.74651e-11	7.41264e-11	yes	-	Cytochrome P450 3A9 [Termitomyces sp. J132]	-	-	-	-
Unigene0001270	2	15	0	0.2526	0	0.753	0.8477	0.5198	0.0842	0.706833	3.06948	0.000213028	0.000610634	yes	-	--	-	-	-	-
Unigene0001272	0	6.66667	0	0	0	0.6653	0.7049	0.3062	0.001	0.5588	9.12619	0.000216956	0.000620512	yes	-	--	-	-	-	-
Unigene0001278	0.333333	6.33333	0	0.0773	0	0.3457	1.1905	0.1591	0.0257667	0.5651	4.45493	0.00173723	0.00448158	yes	ordA	cytochrome P450 [Punctularia strigosozonata HHB-11173 SS5]	-	-	GO:0005488//binding;GO:0046872//metal ion binding;GO:0003824//catalytic activity;GO:0016491//oxidoreductase activity;GO:0043167//ion binding;GO:0043169//cation binding	-
Unigene0001280	0	9.33333	0	0	0	0.6097	0.8305	0.9619	0.001	0.8007	9.64512	3.99148e-06	1.31149e-05	yes	-	--	-	-	-	-
Unigene0001281	22.3333	4.66667	2.6539	2.4827	0.7038	0.957	0.4056	0	1.9468	0.4542	-2.09971	0.00635181	0.0149076	yes	-	--	-	-	-	-
Unigene0001282	6	24	0.5775	0.5775	0.1696	2.0981	0.513	2.971	0.441533	1.8607	2.07525	0.00202018	0.00514126	yes	-	--	-	-	-	-
Unigene0001283	1	7.33333	0.1319	0	0.0775	0.516	0.4686	0.6107	0.0698	0.531767	2.92949	0.00352117	0.00867824	yes	-	--	-	-	-	-
Unigene0001286	0.666667	12.3333	0.0777	0	0	0.3476	0.7826	0.4799	0.0259	0.5367	4.37309	1.07926e-05	3.4281e-05	yes	-	--	-	-	-	-
Unigene0001287	9785	1473.67	524.888	521.564	540.133	89.7161	82.0481	79.5657	528.861	83.7766	-2.65827	0	0	yes	MED36A	rRNA 2'-O-methyltransferase fibrillarin 2, partial [Termitomyces sp. J132]	ko03008//Ribosome biogenesis in eukaryotes//Translation//Genetic Information Processing	-	GO:0016740//transferase activity;GO:0016741//transferase activity, transferring one-carbon groups;GO:0003824//catalytic activity	GO:0044238//primary metabolic process;GO:0006807//nitrogen compound metabolic process;GO:0034660//ncRNA metabolic process;GO:0006399//tRNA metabolic process;GO:0046483//heterocycle metabolic process;GO:0016072//rRNA metabolic process;GO:0034641//cellular nitrogen compound metabolic process;GO:0016070//RNA metabolic process;GO:0006139//nucleobase-containing compound metabolic process;GO:0071704//o…
Unigene0001289	21	898.667	1.4795	1.4795	1.5007	64.3507	69.6133	66.8399	1.48657	66.9346	5.4927	0	0	yes	-	GDP-fucose protein O-fucosyltransferase [Rhizopogon vesiculosus]	-	-	-	-
Unigene0001290	18.3333	60.6667	1.9371	0.8195	1.5751	4.3308	6.3533	4.4461	1.4439	5.0434	1.80443	6.90206e-08	2.50598e-07	yes	-	--	-	-	-	-
Unigene0001292	0	8.66667	0	0	0	0.7273	0.5137	0.8182	0.001	0.6864	9.42291	1.02276e-05	3.25627e-05	yes	-	hypothetical protein TRAVEDRAFT_118552, partial [Trametes versicolor FP-101664 SS1]	-	-	-	-
Unigene0001294	553	210	14.2894	14.2659	12.8672	5.2981	5.5851	5.7095	13.8075	5.5309	-1.31987	6.33515e-49	5.18055e-48	yes	CC1G_00798	amidase signature enzyme [Punctularia strigosozonata HHB-11173 SS5]	ko00970//Aminoacyl-tRNA biosynthesis//Translation//Genetic Information Processing	-	-	-
Unigene0001298	680.333	233.333	14.5212	13.9728	13.5109	4.5129	5.5705	5.1215	14.0016	5.0683	-1.46602	1.00902e-64	9.60363e-64	yes	msh1	MFS general substrate transporter [Gloeophyllum trabeum ATCC 11539]	-	-	-	-
Unigene0001301	1067	432.667	23.5094	28.365	28.9888	11.8171	12.237	10.4336	26.9544	11.4959	-1.2294	1.39435e-39	1.0184e-38	yes	URED	UreD-domain-containing protein [Laetiporus sulphureus 93-53]	-	-	-	-
Unigene0001302	88	29	17.2	13.2688	15.007	6.2261	4.8504	4.7193	15.1586	5.26527	-1.52556	1.98488e-10	8.09724e-10	yes	SPAC1002.16c	MFS general substrate transporter [Obba rivulosa]	-	-	-	GO:0044699//single-organism process;GO:0044763//single-organism cellular process;GO:0009987//cellular process
Unigene0001303	15.6667	5	0.4617	0.6393	0.6674	0.2382	0.2524	0.1096	0.589467	0.200067	-1.55893	0.00475792	0.011429	yes	msh1	MFS general substrate transporter [Neolentinus lepideus HHB14362 ss-1]	-	-	-	-
Unigene0001307	2	10.3333	0.1103	0.1103	0.1295	0.5547	0.9142	0.4538	0.1167	0.6409	2.45729	0.00151298	0.00393086	yes	-	--	-	-	-	-
Unigene0001308	2	810	0.0422	0.0844	0	18.0931	20.6943	18.1294	0.0422	18.9723	8.81243	0	0	yes	-	cytochrome P450 [Punctularia strigosozonata HHB-11173 SS5]	-	-	-	-
Unigene0001315	27	464	0.9629	0.5056	0.5655	13.8596	11.7474	11.5179	0.678	12.375	4.19	1.54321e-131	2.2512e-130	yes	-	--	-	-	-	-
Unigene0001316	8381	3152.33	149.43	153.946	150.494	58.9755	61.8545	58.9785	151.29	59.9362	-1.33582	9.54489867791517e-317	2.64339850598232e-315	yes	yars	Tyrosine--tRNA ligase, cytoplasmic, partial [Phlebia centrifuga]	ko00970//Aminoacyl-tRNA biosynthesis//Translation//Genetic Information Processing	GO:0044424//intracellular part;GO:0005623//cell;GO:0044464//cell part;GO:0005622//intracellular	GO:0001882//nucleoside binding;GO:0016875//ligase activity, forming carbon-oxygen bonds;GO:0032549//ribonucleoside binding;GO:0001883//purine nucleoside binding;GO:0032550//purine ribonucleoside binding;GO:0016876//ligase activity, forming aminoacyl-tRNA and related compounds;GO:0005488//binding;GO:0036094//small molecule binding;GO:0097159//organic cyclic compound binding;GO:0097367//carbohydrat…	GO:0009987//cellular process;GO:0044267//cellular protein metabolic process;GO:0006139//nucleobase-containing compound metabolic process;GO:0044271//cellular nitrogen compound biosynthetic process;GO:0044249//cellular biosynthetic process;GO:0043603//cellular amide metabolic process;GO:1901566//organonitrogen compound biosynthetic process;GO:0016070//RNA metabolic process;GO:0043170//macromolecul…
Unigene0001322	59	22.6667	1.2197	1.722	1.5169	0.4545	0.5949	0.7382	1.4862	0.595867	-1.31857	4.08432e-06	1.34036e-05	yes	-	hypothetical protein PILCRDRAFT_812745 [Piloderma croceum F 1598]	-	-	-	-
Unigene0001323	2239.33	598	98.448	95.7165	98.7497	29.7244	25.3612	27.0602	97.6381	27.3819	-1.83422	2.29563e-227	4.91957e-226	yes	LIA1	ARM repeat-containing protein [Obba rivulosa]	-	-	-	-
Unigene0001330	10	47.6667	0.2138	0.1069	0.2511	1.1949	1.0339	0.6232	0.1906	0.950667	2.31839	9.86339e-09	3.73222e-08	yes	-	--	-	-	-	-
Unigene0001334	2	24.6667	0.337	0	0	1.3185	1.5965	1.6758	0.112333	1.53027	3.76793	2.31071e-09	8.96955e-09	yes	Asmt	S-adenosyl-L-methionine-dependent methyltransferase [Moniliophthora roreri MCA 2997]	-	-	-	-
Unigene0001338	23.6667	71	0.9249	0.5814	0.4345	2.3633	1.9719	1.9033	0.646933	2.0795	1.68455	6.47049e-09	2.4667e-08	yes	LIP2	alpha/beta-hydrolase [Daedalea quercina L-15889]	-	-	-	-
Unigene0001339	2458.67	731.333	113.979	104.647	105.848	35.5156	34.0593	32.215	108.158	33.93	-1.67251	1.85306e-191	3.52617e-190	yes	sts1	ERG4/ERG24 ergosterol biosynthesis protein [Fibulorhizoctonia sp. CBS 109695]	ko00100//Steroid biosynthesis//Lipid metabolism//Metabolism	-	GO:0003824//catalytic activity;GO:0016627//oxidoreductase activity, acting on the CH-CH group of donors;GO:0016491//oxidoreductase activity	GO:0044699//single-organism process;GO:0008152//metabolic process;GO:0044710//single-organism metabolic process
Unigene0001340	13.3333	66.6667	0.2559	0.7036	0.3756	2.5742	2.2728	2.2377	0.445033	2.36157	2.40776	5.74963e-14	2.63675e-13	yes	-	--	-	-	-	-
Unigene0001341	3.33333	21.6667	0.3131	0.1565	0.3677	2.2749	1.5759	1.7717	0.2791	1.87417	2.7474	3.79579e-07	1.33126e-06	yes	-	--	-	-	-	-
Unigene0001343	218.333	63.3333	35.314	36.2088	30.6266	11.3268	9.3535	10.5786	34.0498	10.4196	-1.70834	2.7395e-28	1.70797e-27	yes	mrpl16	candidate mitochondrial ribosomal protein L16 [Postia placenta Mad-698-R]	-	GO:0005622//intracellular;GO:0005623//cell;GO:0044464//cell part	-	-
Unigene0001344	15	2.66667	0.5718	0.2859	0.8815	0.1199	0.0847	0.1103	0.579733	0.104967	-2.46546	0.000412138	0.0011481	yes	mrpl16	ribosomal protein L16 [Rhizopogon vinicolor AM-OR11-026]	-	-	-	-
Unigene0001345	2106.33	567.667	31.5187	29.6315	29.7088	8.4416	9.4462	7.9949	30.2863	8.62757	-1.81164	2.04381e-177	3.67179e-176	yes	qutD	sugar porter (SP) family MFS transporter [Rhizoctonia solani AG-3 Rhs1AP]	-	-	-	-
Unigene0001348	201.667	83.6667	11.8645	11.2742	10.9715	4.5611	5.0232	5.3028	11.3701	4.96237	-1.19614	1.68674e-17	8.49566e-17	yes	-	DNA repair protein rhp42 [Leucoagaricus sp. SymC.cos]	-	-	-	-
Unigene0001349	42.3333	30850.3	1.0971	0.7772	1.2081	767.499	789.125	784.678	1.02747	780.434	9.56904	0	0	yes	PSD2	phosphatidylserine decarboxylase [Moniliophthora roreri MCA 2997]	ko00564//Glycerophospholipid metabolism//Lipid metabolism//Metabolism	-	-	-
Unigene0001352	2091.33	945.667	35.8747	37.2147	37.5151	17.8906	18.2611	16.5355	36.8682	17.5624	-1.06989	1.45399e-96	1.73031e-95	yes	SPAC1002.16c	MFS general substrate transporter [Rhizopogon vinicolor AM-OR11-026]	-	-	-	-
Unigene0001353	6.66667	74	0.4056	0.2213	0.1299	3.339	3.2756	2.5041	0.252267	3.03957	3.59084	5.35833e-24	3.10551e-23	yes	-	hypothetical protein PLICRDRAFT_697035 [Plicaturopsis crispa FD-325 SS-3]	-	-	-	-
Unigene0001354	1476.33	9389.33	16.6667	16.4137	16.0546	110.444	108.977	109.593	16.3783	109.671	2.74333	0	0	yes	APC11	PSP1-domain-containing protein [Gloeophyllum trabeum ATCC 11539]	-	-	-	-
Unigene0001363	2	8.66667	0.148	0.148	0	0.3309	0.5259	0.5583	0.0986667	0.4717	2.25723	0.010948	0.024641	yes	-	Trimethyllysine dioxygenase [Stereum hirsutum FP-91666 SS1]	ko00310//Lysine degradation//Amino acid metabolism//Metabolism	-	-	-
Unigene0001365	700.667	1415.33	30.967	32.4772	31.9644	69.1391	67.0719	66.5205	31.8029	67.5772	1.08738	2.04569e-97	2.45065e-96	yes	-	--	-	-	-	-
Unigene0001367	23.6667	45	1.8929	2.5239	1.3895	4.0558	4.6708	3.1649	1.93543	3.96383	1.03424	0.00105906	0.00281241	yes	-	--	-	-	-	-
Unigene0001369	433.333	118.333	36.4714	37.2809	36.8527	11.3906	8.716	11.4824	36.8683	10.5297	-1.80792	2.58606e-58	2.32685e-57	yes	-	apses-domain-containing protein [Moesziomyces antarcticus]	-	-	-	-
Unigene0001371	2048	4493.67	20.3359	19.3437	19.1144	47.2484	45.1303	43.6282	19.598	45.3356	1.20994	3.5278e-152	5.63989e-151	yes	DSPTP1	dual specificity [Moniliophthora roreri MCA 2997]	-	-	-	-
Unigene0001372	26.3333	74.3333	2.1026	2.1026	2.5645	7.0513	7.4709	5.5748	2.25657	6.699	1.56982	6.08828e-10	2.42043e-09	yes	-	--	-	-	-	-
Unigene0001373	129.667	59.3333	4.34	4.2187	3.8141	2.5785	1.6176	1.7799	4.12427	1.992	-1.04992	1.52855e-07	5.46241e-07	yes	-	--	-	-	-	-
Unigene0001374	4.33333	44.6667	0.0431	0.1508	0.1012	0.9631	1.2499	0.9972	0.0983667	1.07007	3.44339	3.0817e-16	1.50856e-15	yes	ESBP6	mfs monocarboxylate [Moniliophthora roreri MCA 2997]	-	-	-	-
Unigene0001378	40.6667	115	0.8599	0.7139	0.4764	1.6868	2.4405	2.0868	0.6834	2.07137	1.59978	4.96366e-11	2.07571e-10	yes	-	zf-C3HC-domain-containing protein [Punctularia strigosozonata HHB-11173 SS5]	-	-	-	-
Unigene0001381	102.667	213.667	0.7475	1.1596	1.2269	2.0141	2.2815	2.4849	1.04467	2.26017	1.11339	5.40361e-10	2.15426e-09	yes	PAL1	phenylalanine ammonia-lyase [Sistotremastrum niveocremeum HHB9708]	ko00360//Phenylalanine metabolism//Amino acid metabolism//Metabolism	-	-	GO:0008152//metabolic process
Unigene0001384	4.66667	14	0.3181	0.106	0.3736	1.0075	0.4396	0.9819	0.2659	0.809667	1.60644	0.0119386	0.0267524	yes	-	--	-	-	-	-
Unigene0001386	0.666667	10	0.1662	0	0	0.7432	0.7874	1.1971	0.0554	0.909233	4.03669	9.28881e-05	0.000274657	yes	-	--	-	-	-	-
Unigene0001389	5.33333	0.666667	0.4703	0.3136	0.5524	0.1753	0	0	0.445433	0.0584333	-2.93035	0.0167447	0.0362641	yes	-	--	-	-	-	-
Unigene0001390	10.3333	42.6667	0.6095	0.653	0.1023	1.752	2.1656	2.2396	0.454933	2.0524	2.17358	1.78266e-07	6.35283e-07	yes	-	--	-	-	-	-
Unigene0001392	0	18	0	0	0	2.025	1.839	3.7276	0.001	2.53053	11.3052	5.02129e-10	2.00451e-09	yes	-	--	-	-	-	-
Unigene0001394	0	3.66667	0	0	0	0.3327	0.2643	0.3062	0.001	0.301067	8.23394	0.00613725	0.0144278	yes	-	--	-	-	-	-
Unigene0001398	69.3333	194.333	2.0515	1.7438	1.8072	5.3608	5.376	5.7784	1.8675	5.50507	1.55965	8.29046e-26	4.96471e-25	yes	pgxC	glycoside hydrolase family 28 protein [Plicaturopsis crispa FD-325 SS-3]	-	-	-	-
Unigene0001399	22	138.667	0.9592	0.4197	0.7041	5.127	5.219	3.5777	0.694333	4.64123	2.74081	2.53751e-23	1.45257e-22	yes	-	--	-	-	-	-
Unigene0001404	947.667	7473	18.1906	15.4973	18.8384	141.075	145.947	146.835	17.5088	144.619	3.04611	0	0	yes	mug158	DUF323 domain-containing protein [Laetiporus sulphureus 93-53]	-	-	-	-
Unigene0001405	14.3333	0.333333	2.203	2.4967	1.8974	0	0.1739	0	2.19903	0.0579667	-5.2455	4.51529e-08	1.65475e-07	yes	-	DUF323 domain-containing protein [Schizopora paradoxa]	-	-	-	-
Unigene0001411	987.667	3184.33	14.3348	14.9451	16.1542	53.4158	50.4874	49.732	15.1447	51.2117	1.75766	4.71464e-231	1.02417e-229	yes	Dcaf5	DDB1- and CUL4-associated factor 5 [Hypsizygus marmoreus]	-	-	-	-
Unigene0001415	0.666667	13.6667	0	0	0.1372	0.7183	0.9685	0.9616	0.0457333	0.8828	4.27077	5.11487e-07	1.77636e-06	yes	-	--	-	-	-	-
Unigene0001417	2	9.66667	0.1299	0.0649	0.2288	0.363	1.2307	0.5345	0.1412	0.7094	2.32886	0.0074387	0.0172827	yes	-	--	-	-	-	-
Unigene0001420	11237	452.667	129.258	122.547	138.597	5.592	5.2361	5.6322	130.134	5.48677	-4.56789	0	0	yes	phyA	phosphoglycerate mutase-like protein [Coniophora puteana RWD-64-598 SS2]	-	-	-	-
Unigene0001421	5.66667	18	0.4364	0.194	0.2278	1.6804	0.6318	0.5987	0.286067	0.9703	1.76208	0.00505971	0.012127	yes	-	hypothetical protein BN946_scf184573.g7 [Trametes cinnabarina]	-	-	-	-
Unigene0001427	730.333	328.333	9.5432	10.3486	10.6041	4.3824	5.9095	4.2102	10.1653	4.83403	-1.07235	1.20696e-21	6.68383e-21	yes	rcn-1	Calcipressin, partial [Stereum hirsutum FP-91666 SS1]	-	-	-	-
Unigene0001430	7.66667	71	0.1766	0.1104	0.2593	1.4808	2.3272	1.4538	0.1821	1.75393	3.26779	5.08337e-18	2.5913e-17	yes	-	zf-C3HC-domain-containing protein [Punctularia strigosozonata HHB-11173 SS5]	-	-	-	-
Unigene0001434	64.3333	123.333	0.9631	1.0937	1.2845	2.4087	2.1267	2.1498	1.11377	2.2284	1.00056	1.97659e-08	7.37386e-08	yes	-	--	-	-	-	-
Unigene0001436	15434.3	4044	533.254	555.667	525.909	149.401	150.075	146.388	538.277	148.621	-1.85671	0	0	yes	wos2	HSP20-like chaperone [Daedalea quercina L-15889]	-	-	-	-
Unigene0001438	8.66667	60.6667	0.1853	0.4818	0.3482	2.8588	1.9314	2.6312	0.338433	2.4738	2.86979	1.41082e-15	6.78689e-15	yes	-	hypothetical protein WG66_1911 [Moniliophthora roreri]	-	-	-	-
Unigene0001440	43	19.3333	1.5875	1.9844	2.4861	0.6408	1.149	1.0436	2.01933	0.944467	-1.09631	0.00111683	0.00295828	yes	-	--	-	-	-	-
Unigene0001445	2	44.6667	0.0757	0.0757	0.3557	3.3011	3.8562	4.0511	0.169033	3.73613	4.46617	3.36306e-20	1.80715e-19	yes	-	--	-	-	-	-
Unigene0001451	1	20.6667	0	0.1508	0.0885	1.7696	1.5178	1.8615	0.0797667	1.7163	4.42737	2.07992e-10	8.47985e-10	yes	-	--	-	-	-	-
Unigene0001453	2960.67	7415.67	44.5001	42.6717	45.5541	115.996	116.683	116.481	44.242	116.386	1.39543	0	0	yes	vma-8	glycoside hydrolase family 92 protein [Lentinula edodes]	-	-	GO:0003824//catalytic activity;GO:0005488//binding	GO:0008152//metabolic process;GO:0044238//primary metabolic process
Unigene0001455	55.6667	150	1.5685	2.1895	1.9958	5.0777	5.6895	5.5142	1.91793	5.42713	1.50064	2.00025e-17	1.00597e-16	yes	HMGCLL1	aldolase [Cylindrobasidium torrendii FP15055 ss-10]	ko04146//Peroxisome//Transport and catabolism//Cellular Processes;ko00280//Valine, leucine and isoleucine degradation//Amino acid metabolism//Metabolism;ko00650//Butanoate metabolism//Carbohydrate metabolism//Metabolism;ko00072//Synthesis and degradation of ketone bodies//Lipid metabolism//Metabolism	-	-	-
Unigene0001457	17	56.3333	2.1748	1.903	3.3526	8.5093	5.4738	11.0487	2.4768	8.34393	1.75225	8.12014e-07	2.78708e-06	yes	-	--	-	-	-	-
Unigene0001458	21.6667	9	1.5683	0.8303	0.7043	0.6703	0.2185	0.4746	1.0343	0.454467	-1.18641	0.0232257	0.0483047	yes	-	--	-	-	-	-
Unigene0001461	17	35	0.6266	0.8616	0.598	1.5761	1.6699	1.3298	0.6954	1.52527	1.13315	0.000508357	0.00140397	yes	-	--	-	-	-	-
Unigene0001463	17	1	0.7973	0.6777	0.6555	0	0.0944	0.041	0.710167	0.0451333	-3.97589	4.33416e-08	1.58966e-07	yes	POX1	multicopper oxidase [Fibulorhizoctonia sp. CBS 109695]	-	-	-	-
Unigene0001466	2967.33	1082	47.8452	52.3759	52.0384	20.9624	19.133	18.3083	50.7532	19.4679	-1.3824	7.12305e-116	9.5122e-115	yes	-	expressed protein [Schizophyllum commune H4-8]	-	-	-	-
Unigene0001469	0	3.33333	0	0	0	0.1708	0.3619	0.3144	0.001	0.282367	8.14143	0.00920827	0.0209594	yes	-	--	-	-	-	-
Unigene0001472	297	109.667	3.2123	3.5872	3.2196	1.4125	1.2936	1.2009	3.3397	1.30233	-1.35862	5.39514e-28	3.35281e-27	yes	-	40S ribosomal protein S14 [Rhizoctonia solani AG-3 Rhs1AP]	-	-	-	-
Unigene0001474	34	11	2.2146	1.6067	0.714	0.8252	0.2057	0.5361	1.51177	0.522333	-1.53319	0.00343823	0.00848155	yes	-	--	-	-	-	-
Unigene0001475	16.3333	34	2.0385	2.4754	3.0784	3.7438	6.0361	6.592	2.53077	5.4573	1.10861	0.00227176	0.0057501	yes	-	--	-	-	-	-
Unigene0001480	624.333	3783.33	12.4219	11.6572	11.7874	77.7394	76.8207	74.4191	11.9555	76.3264	2.67451	0	0	yes	-	C2H2 conidiation transcriptional factor [Mycena chlorophos]	-	-	-	-
Unigene0001481	434.667	140.667	48.5531	54.3317	49.3275	17.2643	18.4232	16.3475	50.7374	17.345	-1.54853	1.06837e-48	8.70495e-48	yes	-	major facilitator superfamily [Heterobasidion irregulare TC 32-1]	-	-	-	-
Unigene0001483	208	53	4.583	4.2573	5.536	1.4326	1.0033	1.3633	4.7921	1.2664	-1.91992	6.6277e-26	3.97515e-25	yes	-	RHTO0S12e01332g1_1 [Rhodotorula toruloides]	-	-	-	-
Unigene0001484	2	12	0.2662	0	0.6253	1.0415	0.4729	3.5605	0.297167	1.69163	2.50907	0.00635571	0.0149115	yes	-	--	-	-	-	-
Unigene0001488	13782	3723	721.12	746.59	704.655	209.639	201.62	206.589	724.121	205.949	-1.81394	0	0	yes	sdh4	mitochondrial inner membrane protein [Moniliophthora roreri MCA 2997]	ko01200//Carbon metabolism//Global and Overview//Metabolism;ko00190//Oxidative phosphorylation//Energy metabolism//Metabolism;ko00020//Citrate cycle (TCA cycle)//Carbohydrate metabolism//Metabolism	GO:0044425//membrane part;GO:0016020//membrane;GO:0031224//intrinsic component of membrane	-	-
Unigene0001489	223.667	27	4.5253	4.4063	5.1519	0.5991	0.6817	0.5105	4.6945	0.5971	-2.97493	3.14147e-58	2.82283e-57	yes	SPAC1002.16c	MFS general substrate transporter [Rhizopogon vinicolor AM-OR11-026]	-	-	-	-
Unigene0001490	15.3333	4	1.3731	1.6782	0.5376	0.1705	0.3614	0.4709	1.1963	0.334267	-1.83951	0.00456473	0.0109864	yes	-	RTA1-like protein [Punctularia strigosozonata HHB-11173 SS5]	-	-	-	-
Unigene0001491	191	435.667	6.515	5.8606	5.4857	13.9343	15.1157	14.0495	5.95377	14.3665	1.27083	1.24359e-37	8.87405e-37	yes	dop1	Protein dopey [Lentinula edodes]	-	-	-	-
Unigene0001496	4.66667	0	0.7098	0.142	1.334	0	0	0	0.7286	0.001	-9.50898	0.00199054	0.00506919	yes	-	--	-	-	-	-
Unigene0001497	16	0.666667	2.5625	2.5626	2.0065	0	0.3372	0	2.3772	0.1124	-4.40255	5.16489e-08	1.88845e-07	yes	-	--	-	-	-	-
Unigene0001500	11	2	0.6805	0.6806	1.0391	0.1522	0.3224	0	0.800067	0.1582	-2.33837	0.00172188	0.00444496	yes	AAD4	aryl-alcohol dehydrogenase [Phanerochaete chrysosporium]	-	-	-	-
Unigene0001501	18.6667	1	0.9863	2.421	1.8956	0	0	0.2768	1.76763	0.0922667	-4.25987	5.69187e-07	1.9699e-06	yes	-	hypothetical protein HETIRDRAFT_233377, partial [Heterobasidion irregulare TC 32-1]	-	-	-	-
Unigene0001504	0.333333	5.33333	0	0.1045	0	0.9347	0.4952	0.4302	0.0348333	0.620033	4.15381	0.0054644	0.0130437	yes	-	--	-	-	-	-
Unigene0001505	190	20.3333	6.9487	6.9488	5.4155	0.9075	0.923	0.4009	6.43767	0.7438	-3.11355	6.04417e-39	4.38958e-38	yes	-	S-adenosyl-L-methionine-dependent methyltransferase [Peniophora sp. CONT]	-	-	-	-
Unigene0001506	4.66667	17.6667	0.1045	0.3136	0.3683	0.7594	0.9903	1.2905	0.262133	1.0134	1.95083	0.000477202	0.00132244	yes	-	--	-	-	-	-
Unigene0001511	4.66667	0	0.5111	0.7666	0.6003	0	0	0	0.626	0.001	-9.29002	0.00199054	0.00506919	yes	-	--	-	-	-	-
Unigene0001513	639.333	263	8.8222	11.2052	10.4505	4.2146	4.3583	4.5774	10.1593	4.38343	-1.21267	2.86274e-32	1.90066e-31	yes	SPAC1F3.03	wd40 containing snare-dependent exocytosis protein [Moniliophthora roreri MCA 2997]	-	-	-	-
Unigene0001515	232	56.3333	8.0664	8.4447	6.3655	2.2544	1.9406	1.7183	7.62553	1.9711	-1.95184	5.66107e-29	3.5849e-28	yes	Stxbp5	wd40 containing snare-dependent exocytosis protein [Moniliophthora roreri MCA 2997]	-	-	-	-
Unigene0001518	19.3333	3.33333	1.3595	1.0071	0.6506	0.3377	0.1193	0.1036	1.00573	0.186867	-2.42817	5.43504e-05	0.000163864	yes	-	--	-	-	-	-
Unigene0001522	7.33333	19.6667	0.848	0.848	0	1.8958	1.7347	1.4277	0.565333	1.68607	1.57649	0.00821636	0.0189866	yes	-	--	-	-	-	-
Unigene0001523	54492	7603.67	1679.9	1684.36	1675.45	249.141	242.48	247.855	1679.9	246.492	-2.76876	0	0	yes	gnb2l1	guanine nucleotide binding protein beta subunit [Rhizoctonia solani AG-1 IA]	-	-	-	-
Unigene0001527	15	46	0.2514	0.1371	0.7517	1.3287	1.11	1.0583	0.380067	1.16567	1.61683	0.000649726	0.00177032	yes	-	hypothetical protein DICSQDRAFT_179741 [Dichomitus squalens LYAD-421 SS1]	-	-	-	-
Unigene0001528	1080.67	2130.33	7.2545	6.8471	6.947	15.0254	13.7549	14.8204	7.0162	14.5336	1.05063	2.59848e-88	2.94684e-87	yes	PF13_0198	Golgin subfamily A member 5, partial [Termitomyces sp. J132]	-	-	-	-
Unigene0001529	92.6667	25.3333	13.1454	8.726	11.3135	4.9406	2.9528	1.749	11.0616	3.21413	-1.78306	3.40233e-08	1.25471e-07	yes	-	--	-	-	-	-
Unigene0001533	30.6667	564	1.043	0.9735	1.3884	20.2883	21.4955	23.1809	1.13497	21.6549	4.25397	5.38074e-201	1.06207e-199	yes	CYP52A10	cytochrome P450 monooxygenase CYP63 [Neolentinus lepideus HHB14362 ss-1]	-	-	-	-
Unigene0001539	9.66667	2	4.6625	0.1793	0.4213	0	0	1.1071	1.75437	0.369033	-2.24913	0.0235694	0.0489537	yes	-	butanediol dehydrogenase [Gloeophyllum trabeum ATCC 11539]	-	-	GO:0005488//binding;GO:0043169//cation binding;GO:0003824//catalytic activity;GO:0043167//ion binding	GO:0044710//single-organism metabolic process;GO:0008152//metabolic process;GO:0044699//single-organism process
Unigene0001541	73.6667	14.6667	4.5564	4.8859	3.1594	0.7978	1.1053	0.7908	4.20057	0.897967	-2.22585	4.79483e-13	2.13965e-12	yes	-	--	-	-	-	-
Unigene0001542	6.66667	24.6667	1.3707	1.5666	1.15	4.1592	6.494	5.44	1.36243	5.3644	1.97723	8.42711e-06	2.70055e-05	yes	-	--	-	-	-	-
Unigene0001546	0	3.33333	0	0	0	1.4283	0.2162	0.3756	0.001	0.673367	9.39525	0.00920827	0.0209594	yes	-	--	-	-	-	-
Unigene0001549	243.333	1919	2.6853	2.8284	2.96	22.8953	23.3061	23.8699	2.82457	23.3571	3.04776	0	0	yes	SWA2	glycoside hydrolase family 13 protein [Rhizopogon vinicolor AM-OR11-026]	ko00500//Starch and sucrose metabolism//Carbohydrate metabolism//Metabolism	-	-	-
Unigene0001550	0.333333	18.3333	0	0	0.1471	2.9407	2.9673	1.8044	0.0490333	2.5708	5.71231	3.75625e-10	1.50999e-09	yes	-	--	-	-	-	-
Unigene0001557	1205	463	22.9113	22.875	24.4223	8.9561	9.7071	9.6455	23.4029	9.43623	-1.3104	1.37498e-99	1.66564e-98	yes	moc3	Transcriptional regulatory protein moc3 [Grifola frondosa]	-	-	-	-
Unigene0001559	19	9	1.4002	1.8378	2.0558	0.9783	0.9329	0.7204	1.7646	0.8772	-1.00836	0.0235117	0.0488581	yes	-	FMN-linked oxidoreductase [Saitoella complicata NRRL Y-17804]	-	-	-	-
Unigene0001562	16	1.33333	1.49	1.1921	5.2503	0	0.7059	0	2.64413	0.2353	-3.49022	0.000191913	0.000551984	yes	-	AAA-domain-containing protein, partial [Sistotremastrum suecicum HHB10207 ss-3]	ko03008//Ribosome biogenesis in eukaryotes//Translation//Genetic Information Processing	-	-	-
Unigene0001565	2.66667	12.6667	0.1615	0	0.1897	0.2708	0.6216	0.7892	0.117067	0.560533	2.25947	0.00339008	0.00836737	yes	-	MYND finger protein [Rhizoctonia solani AG-3 Rhs1AP]	-	-	-	-
Unigene0001566	906	252	15.7793	16.1872	16.6778	4.7849	5.3915	4.1244	16.2148	4.76693	-1.76617	2.8845e-96	3.42211e-95	yes	ZIFL2	major facilitator superfamily [Heterobasidion irregulare TC 32-1]	-	-	-	-
Unigene0001568	3095.33	11376	23.925	23.6161	22.6172	90.5455	88.6998	92.198	23.3861	90.4811	1.95197	0	0	yes	dhkJ	histidine kinase [Gelatoporia subvermispora B]	-	GO:0031224//intrinsic component of membrane;GO:0016020//membrane;GO:0044425//membrane part	GO:0003824//catalytic activity;GO:0016772//transferase activity, transferring phosphorus-containing groups;GO:0060089//molecular transducer activity;GO:0016740//transferase activity	GO:0035556//intracellular signal transduction;GO:0007165//signal transduction;GO:0044699//single-organism process;GO:0050896//response to stimulus;GO:0050789//regulation of biological process;GO:0065007//biological regulation;GO:0009987//cellular process;GO:0050794//regulation of cellular process;GO:0006796//phosphate-containing compound metabolic process;GO:0008152//metabolic process;GO:0007154/…
Unigene0001572	0.666667	5.66667	0.2355	0	0	0.5266	0.9763	0.727	0.0785	0.7433	3.24318	0.0127353	0.0284033	yes	-	--	-	-	-	-
Unigene0001577	49	375421	1.318	1.6402	1.5824	12257.6	12068.2	12174.6	1.51353	12166.8	12.9727	0	0	yes	-	lectin [Athelia rolfsii]	-	-	-	-
Unigene0001578	40395.7	8842.67	784.781	770.765	780.387	184.446	181.925	172.196	778.644	179.522	-2.1168	0	0	yes	CDS1	phosphatidate cytidylyltransferase [Coniophora puteana RWD-64-598 SS2]	ko00564//Glycerophospholipid metabolism//Lipid metabolism//Metabolism;ko04070//Phosphatidylinositol signaling system//Signal transduction//Environmental Information Processing	-	GO:0016740//transferase activity;GO:0003824//catalytic activity	-
Unigene0001581	1	6	0.1732	0	0.1017	0.4842	0.6156	0.6239	0.0916333	0.574567	2.64853	0.0152882	0.033345	yes	-	--	-	-	-	-
Unigene0001582	214	669.667	2.4093	2.4421	2.5225	7.9948	8.4834	7.8072	2.45797	8.09513	1.71959	1.87686e-99	2.2726e-98	yes	KKQ8	Serine/threonine-protein kinase 17A [Grifola frondosa]	-	-	-	-
Unigene0001583	1337	400.667	160.741	165.536	154.224	49.3544	50.8047	51.5298	160.167	50.563	-1.66342	9.71644e-170	1.68722e-168	yes	ERG4	ERG4/ERG24 ergosterol biosynthesis protein [Rhizopogon vinicolor AM-OR11-026]	ko00100//Steroid biosynthesis//Lipid metabolism//Metabolism	-	-	-
Unigene0001589	2.66667	0	0	0.5124	0.6018	0	0	0	0.3714	0.001	-8.53683	0.0218739	0.0457541	yes	-	--	-	-	-	-
Unigene0001592	0	4.33333	0	0	0	0.6261	1.3268	0.1441	0.001	0.699	9.44915	0.00199054	0.00506919	yes	-	beta-lactamase [Mucor ambiguus]	-	-	-	-
Unigene0001593	385	157.667	10.9963	10.9695	10.9431	5.0564	5.678	3.5949	10.9696	4.77643	-1.19951	4.55928e-18	2.3281e-17	yes	SPBC1773.02c	Peroxiredoxin [Hypsizygus marmoreus]	-	GO:0043226//organelle;GO:0005622//intracellular;GO:0043231//intracellular membrane-bounded organelle;GO:0044424//intracellular part;GO:0043229//intracellular organelle;GO:0044464//cell part;GO:0043227//membrane-bounded organelle;GO:0005623//cell	GO:0003677//DNA binding;GO:0043566//structure-specific DNA binding;GO:0031490//chromatin DNA binding;GO:0005488//binding;GO:0003824//catalytic activity;GO:0003682//chromatin binding;GO:0044877//macromolecular complex binding;GO:0003676//nucleic acid binding;GO:0097159//organic cyclic compound binding;GO:1901363//heterocyclic compound binding	GO:0044710//single-organism metabolic process;GO:0044699//single-organism process;GO:0008152//metabolic process
Unigene0001595	4.33333	11.6667	0.2966	0.346	0	0.7183	0.5269	0.6611	0.2142	0.635433	1.56878	0.0217195	0.0457541	yes	-	--	-	-	-	-
Unigene0001601	19	111.333	0.2874	0.8049	0.6415	3.856	4.1876	2.6914	0.577933	3.57833	2.63031	2.77188e-17	1.38939e-16	yes	-	--	-	-	-	-
Unigene0001603	8	27.3333	1.0222	0.4209	0	1.1427	2.2077	2.1034	0.481033	1.81793	1.91809	0.00380877	0.00934184	yes	-	--	-	-	-	-
Unigene0001609	4.33333	0.333333	0.5437	0.6796	0.6386	0	0	0.1399	0.620633	0.0466333	-3.73431	0.0141176	0.0309192	yes	-	--	-	-	-	-
Unigene0001611	91.6667	42	1.0841	1.0841	1.0633	0.6872	0.556	0.3335	1.07717	0.525567	-1.0353	2.83195e-05	8.72427e-05	yes	LAC12	Lactose permease [Hypsizygus marmoreus]	-	GO:0016020//membrane;GO:0031224//intrinsic component of membrane;GO:0044425//membrane part	GO:0022857//transmembrane transporter activity;GO:0005215//transporter activity	GO:0051179//localization;GO:0009987//cellular process;GO:0044763//single-organism cellular process;GO:0044765//single-organism transport;GO:0044699//single-organism process;GO:0051234//establishment of localization;GO:0006810//transport;GO:1902578//single-organism localization
Unigene0001612	888	5201	13.1115	14.1407	13.9841	86.8427	82.539	84.3467	13.7454	84.5761	2.6213	0	0	yes	At5g25400	TPT-domain-containing protein [Punctularia strigosozonata HHB-11173 SS5]	-	GO:0031224//intrinsic component of membrane;GO:0016020//membrane;GO:0044425//membrane part	-	-
Unigene0001613	1516.33	337	55.791	58.5509	59.6444	14.7704	13.3706	12.549	57.9954	13.5633	-2.09623	3.51527e-225	7.47986e-224	yes	-	ATP-binding cassette sub-family D member 2 [Hypsizygus marmoreus]	-	-	-	-
Unigene0001616	0	9.66667	0	0	0	0.976	0.875	0.3455	0.001	0.732167	9.51603	9.0159e-06	2.88342e-05	yes	-	ABC1 domain protein [Sanghuangporus baumii]	-	-	-	-
Unigene0001620	44.6667	9.33333	1.2137	0.9709	1.6789	0.3618	0.1278	0.333	1.28783	0.2742	-2.23165	3.81764e-08	1.4046e-07	yes	-	2-methylcitrate dehydratase [Rhodotorula toruloides ATCC 204091]	-	-	-	-
Unigene0001621	0	2.66667	0	0	0	0.4125	0	0.3797	0.001	0.264067	8.04476	0.0218739	0.0457541	yes	taf2	TATA-binding protein associated factor Taf2 [Coniophora puteana RWD-64-598 SS2]	ko03022//Basal transcription factors//Transcription//Genetic Information Processing	-	GO:0043167//ion binding;GO:0070011//peptidase activity, acting on L-amino acid peptides;GO:0005488//binding;GO:0008233//peptidase activity;GO:0046914//transition metal ion binding;GO:0046872//metal ion binding;GO:0043169//cation binding;GO:0016787//hydrolase activity;GO:0003824//catalytic activity	-
Unigene0001622	107.667	420.667	1.5693	3.1599	2.4908	10.597	10.8257	8.3789	2.40667	9.93387	2.04532	2.91975e-25	1.73235e-24	yes	Pikfyve	1-phosphatidylinositol-3-phosphate 5-kinase [Paxillus involutus ATCC 200175]	ko04145//Phagosome//Transport and catabolism//Cellular Processes;ko00562//Inositol phosphate metabolism//Carbohydrate metabolism//Metabolism;ko04070//Phosphatidylinositol signaling system//Signal transduction//Environmental Information Processing	-	-	-
Unigene0001623	162	634	2.3055	2.9282	3.459	11.5133	11.4609	12.3804	2.89757	11.7849	2.02402	2.37717e-71	2.38796e-70	yes	FAB1	1-phosphatidylinositol 3-phosphate 5-kinase FAB1 [Hypsizygus marmoreus]	ko04145//Phagosome//Transport and catabolism//Cellular Processes;ko00562//Inositol phosphate metabolism//Carbohydrate metabolism//Metabolism;ko04070//Phosphatidylinositol signaling system//Signal transduction//Environmental Information Processing	-	-	-
Unigene0001625	16	71	0.8952	0.6918	0.4301	3.1387	3.5183	2.9726	0.672367	3.20987	2.25519	4.91906e-15	2.32903e-14	yes	fab1	1-phosphatidylinositol 3-phosphate 5-kinase FAB1 [Hypsizygus marmoreus]	ko04145//Phagosome//Transport and catabolism//Cellular Processes;ko00562//Inositol phosphate metabolism//Carbohydrate metabolism//Metabolism;ko04070//Phosphatidylinositol signaling system//Signal transduction//Environmental Information Processing	-	-	GO:0006796//phosphate-containing compound metabolic process;GO:0008152//metabolic process;GO:0071704//organic substance metabolic process;GO:0044237//cellular metabolic process;GO:0009987//cellular process;GO:0006793//phosphorus metabolic process;GO:0044238//primary metabolic process
Unigene0001627	20.3333	47.6667	1.4669	0.9389	1.3784	3.411	3.1969	2.7169	1.2614	3.10827	1.30108	1.01455e-05	3.23092e-05	yes	bdf1	Transcription initiation factor TFIID subunit 2 [Termitomyces sp. J132]	ko03022//Basal transcription factors//Transcription//Genetic Information Processing	-	-	-
Unigene0001628	0.333333	9.33333	0	0.1825	0	3.0607	1.2971	1.3147	0.0608333	1.89083	4.95802	8.43241e-05	0.000250211	yes	-	related to aminoglycoside acetyltransferase regulator from P. stuartii [Ustilago bromivora]	-	-	-	GO:0009987//cellular process;GO:0008152//metabolic process;GO:0044237//cellular metabolic process
Unigene0001631	0	5.33333	0	0	0	0	2.3739	0.6874	0.001	1.02043	9.99497	0.000724266	0.00195958	yes	-	--	-	-	-	-
Unigene0001633	21.6667	6.66667	3.4605	3.4605	2.0322	0.7439	1.1035	1.0955	2.9844	0.980967	-1.60516	0.000784673	0.00211708	yes	-	--	-	-	-	-
Unigene0001634	10.6667	27.3333	0.058	0.2321	0.2045	0.5352	0.4983	0.2985	0.164867	0.444	1.42926	0.00281999	0.00706424	yes	-	RNA-directed RNA polymerase L [Rhizoctonia solani]	-	-	-	-
Unigene0001636	6.66667	0.666667	1.7563	0.3513	1.6503	0	0	0.3614	1.25263	0.120467	-3.37826	0.0058187	0.0138319	yes	-	--	-	-	-	-
Unigene0001637	11.3333	0	0.688	0.2949	0.8081	0	0	0	0.597	0.001	-9.22159	1.75102e-06	5.87563e-06	yes	-	--	-	-	-	-
Unigene0001638	3	24.3333	0.208	0.2774	0.1629	1.9381	1.5606	2.0692	0.2161	1.85597	3.1024	1.64687e-09	6.43263e-09	yes	-	--	-	-	-	-
Unigene0001639	2	8.66667	0	0.2824	0.6633	1.5783	0.8361	1.5979	0.315233	1.33743	2.08497	0.0153253	0.0334206	yes	-	MutS protein like protein 1 [Phlebia centrifuga]	-	-	-	-
Unigene0001644	12	32.6667	1.8308	1.9834	1.9711	5.7986	3.7946	6.7499	1.92843	5.4477	1.49822	8.97138e-05	0.000265591	yes	-	ABC transporter protein [Mycena chlorophos]	-	-	GO:0097159//organic cyclic compound binding;GO:0017111//nucleoside-triphosphatase activity;GO:0001883//purine nucleoside binding;GO:0036094//small molecule binding;GO:0003824//catalytic activity;GO:0016462//pyrophosphatase activity;GO:0016787//hydrolase activity;GO:0016817//hydrolase activity, acting on acid anhydrides;GO:0032549//ribonucleoside binding;GO:0016818//hydrolase activity, acting on a…	-
Unigene0001645	0	3.33333	0	0	0	0.8162	0	0.5008	0.001	0.439	8.77808	0.00920827	0.0209594	yes	-	proteophosphoglycan 5 [Moniliophthora roreri MCA 2997]	-	-	-	-
Unigene0001647	164	585.333	1.7876	1.7145	1.9277	7.2454	7.3546	5.8298	1.80993	6.80993	1.9117	2.26454e-60	2.07913e-59	yes	-	--	-	-	-	-
Unigene0001650	10638.3	1605.33	1200.46	1236.83	1120.32	182.329	192.926	191.103	1185.87	188.786	-2.65112	0	0	yes	QCR9	ubiquinol-cytochrome C reductase UQCRX/QCR9-like protein [Obba rivulosa]	ko00190//Oxidative phosphorylation//Energy metabolism//Metabolism	-	-	-
Unigene0001655	42293.3	2942.33	1040.32	1046.49	1084.94	73.9238	81.2169	76.9019	1057.25	77.3475	-3.77282	0	0	yes	ACU-7	Isocitrate lyase [Hypsizygus marmoreus]	ko01200//Carbon metabolism//Global and Overview//Metabolism;ko00630//Glyoxylate and dicarboxylate metabolism//Carbohydrate metabolism//Metabolism	-	GO:0003824//catalytic activity;GO:0016829//lyase activity;GO:0016830//carbon-carbon lyase activity;GO:0016833//oxo-acid-lyase activity	GO:0044237//cellular metabolic process;GO:0043436//oxoacid metabolic process;GO:0008152//metabolic process;GO:0044281//small molecule metabolic process;GO:0006082//organic acid metabolic process;GO:0044699//single-organism process;GO:0071704//organic substance metabolic process;GO:0009987//cellular process;GO:0044763//single-organism cellular process;GO:0044710//single-organism metabolic process
Unigene0001657	28.3333	92.6667	1.1321	1.7387	0.6649	3.7517	5.1721	3.6195	1.17857	4.1811	1.82685	2.06873e-09	8.04665e-09	yes	-	--	-	-	-	-
Unigene0001658	2	821	0.4215	0	0.2475	90.9428	105.715	91.5109	0.223	96.0562	8.75069	0	0	yes	-	--	-	-	-	-
Unigene0001659	0	9	0	0	0	1.0407	0.9923	0.7663	0.001	0.9331	9.86589	3.60699e-06	1.18877e-05	yes	-	glutaminase, partial [Moniliophthora roreri MCA 2997]	-	-	-	-
Unigene0001661	641.333	1735.33	7.2323	6.6298	6.4181	19.4713	19.8684	18.6243	6.76007	19.3213	1.51509	2.44871e-146	3.8e-145	yes	CBSDUF6	DUF21 domain-containing protein [Hypsizygus marmoreus]	-	-	-	-
Unigene0001662	119	17.6667	22.1523	17.8804	19.3279	1.592	4.3104	3.4189	19.7869	3.1071	-2.6709	1.59814e-23	9.1776e-23	yes	-	--	-	-	-	-
Unigene0001663	125	20.3333	3.6012	4.0334	3.7222	0.5153	0.8872	0.5632	3.7856	0.655233	-2.53044	1.8585e-27	1.14391e-26	yes	-	--	-	-	-	-
Unigene0001667	19.3333	2.66667	4.6462	3.0975	1.4552	0.6925	0.3669	0.3187	3.0663	0.459367	-2.73878	5.15077e-05	0.000155554	yes	-	--	-	-	-	-
Unigene0001668	19	142.333	0.6537	1.0214	0.7677	5.9828	5.8065	7.3982	0.814267	6.39583	2.97356	1.06503e-35	7.41948e-35	yes	-	--	-	-	-	-
Unigene0001669	74.6667	30.6667	7.2873	9.4251	5.9343	2.7155	2.5318	4.4988	7.5489	3.2487	-1.2164	3.57949e-05	0.000109572	yes	-	--	-	-	-	-
Unigene0001670	3785.67	1791.67	56.8802	58.6274	56.8081	30.3896	27.5322	27.9114	57.4386	28.6111	-1.00545	4.29186e-102	5.30869e-101	yes	uaZ	uricase [Laetiporus sulphureus 93-53]	ko00230//Purine metabolism//Nucleotide metabolism//Metabolism	-	-	-
Unigene0001671	83.6667	593.667	1.7562	2.0523	1.3443	11.8238	14.5841	12.6085	1.7176	13.0055	2.92065	2.06739e-100	2.52595e-99	yes	-	--	-	-	-	-
Unigene0001674	4	12.6667	0.6329	1.1076	0.1858	2.2995	1.4993	2.7677	0.6421	2.18883	1.76929	0.00686074	0.0160116	yes	-	--	-	-	-	-
Unigene0001675	11	2.66667	1.3071	1.1764	2.1493	0.7306	0.4644	0	1.54427	0.398333	-1.95487	0.0133378	0.0296662	yes	-	--	-	-	-	-
Unigene0001677	233.667	64.3333	6.8727	7.135	7.5249	1.7905	2.5179	1.9476	7.17753	2.08533	-1.78321	1.70177e-31	1.1183e-30	yes	-	expressed protein [Schizophyllum commune H4-8]	-	-	-	-
Unigene0001679	0	13.6667	0	0	0	0.8642	1.4243	1.5908	0.001	1.2931	10.3366	1.51272e-08	5.67547e-08	yes	-	V-snare-domain-containing protein [Gloeophyllum trabeum ATCC 11539]	ko04130//SNARE interactions in vesicular transport//Folding, sorting and degradation//Genetic Information Processing	GO:0044424//intracellular part;GO:0043231//intracellular membrane-bounded organelle;GO:0005737//cytoplasm;GO:0012505//endomembrane system;GO:0043226//organelle;GO:0044444//cytoplasmic part;GO:0005622//intracellular;GO:0005794//Golgi apparatus;GO:0005623//cell;GO:0043227//membrane-bounded organelle;GO:0043229//intracellular organelle;GO:0044464//cell part	-	GO:0033036//macromolecule localization;GO:0051179//localization;GO:0008104//protein localization;GO:0051234//establishment of localization
Unigene0001680	6	1	0.2608	0.6519	1.6845	0	0.1544	0.2683	0.865733	0.1409	-2.61925	0.0231864	0.0482267	yes	-	--	-	-	-	-
Unigene0001681	0	2.66667	0	0	0	0.642	0.6801	0	0.001	0.4407	8.78365	0.0218739	0.0457541	yes	-	--	-	-	-	-
Unigene0001683	2.33333	15.3333	0.109	0.218	0.512	0.9746	1.936	2.5789	0.279667	1.82983	2.70993	0.000141315	0.000410653	yes	-	--	-	-	-	-
Unigene0001694	119.333	275.333	3.1943	4.1236	3.6153	8.6025	9.5271	8.4855	3.6444	8.8717	1.28353	4.2795e-23	2.43633e-22	yes	-	hypothetical protein HETIRDRAFT_469470 [Heterobasidion irregulare TC 32-1]	-	-	-	-
Unigene0001696	31.6667	92.3333	1.387	1.7653	0.9873	3.7588	5.3763	3.8488	1.37987	4.32797	1.64916	4.86782e-10	1.94578e-09	yes	-	hypothetical protein SCHPADRAFT_935121 [Schizopora paradoxa]	-	-	-	-
Unigene0001697	3.33333	269.667	0.2146	0.0307	0.072	9.3566	9.0419	9.0535	0.105767	9.15067	6.43492	3.43205e-143	5.25948e-142	yes	-	QCR6 subunit 6 of the ubiquinol cytochrome-c reductase complex [Lentinula edodes]	-	-	-	-
Unigene0001704	9.66667	1873.67	0.237	0.2633	0.3093	54.0431	55.7929	54.0763	0.269867	54.6374	7.6615	0	0	yes	-	--	-	-	-	-
Unigene0001707	0	5.66667	0	0	0	1.858	0.3281	0.4275	0.001	0.8712	9.76686	0.000724266	0.00195958	yes	-	--	-	-	-	-
Unigene0001713	0	3.33333	0	0	0	0.3039	0.322	0.8391	0.001	0.488333	8.93172	0.00920827	0.0209594	yes	UBQ11	ubiquitin domain containing protein [Moesziomyces antarcticus]	-	-	GO:0043167//ion binding;GO:0043169//cation binding;GO:0046914//transition metal ion binding;GO:0046872//metal ion binding;GO:0005488//binding	-
Unigene0001714	26.3333	172.667	0.7255	0.5441	0.3787	3.8975	4.4636	3.2763	0.549433	3.87913	2.81972	2.08249e-34	1.42647e-33	yes	-	epithelial zinc-finger ezf protein-like protein [Colletotrichum gloeosporioides Nara gc5]	-	-	-	-
Unigene0001718	50.6667	6.33333	1.2664	1.8393	1.7353	0.236	0.2857	0.1241	1.61367	0.215267	-2.90615	9.44601e-14	4.29975e-13	yes	-	Chromosome partition protein MukB [Rhizoctonia solani]	-	-	-	-
Unigene0001719	161.667	44.3333	6.9807	5.1644	6.0237	1.712	1.6873	1.8323	6.05627	1.74387	-1.79614	1.77867e-20	9.63636e-20	yes	-	expressed protein [Schizophyllum commune H4-8]	-	-	-	-
Unigene0001721	45.3333	17022	1.259	2.6755	1.6636	788.569	720.9	715.197	1.86603	741.556	8.63444	0	0	yes	-	--	-	-	-	-
Unigene0001722	24.3333	62	0.724	0.7776	0.5354	1.7686	2.0008	1.7657	0.679	1.84503	1.44216	2.73474e-08	1.01308e-07	yes	-	--	-	-	-	-
Unigene0001727	0.333333	4.33333	0	0	0.1576	0.4499	1.271	0.276	0.0525333	0.665633	3.66342	0.0101922	0.0230281	yes	-	hypothetical protein RSAG8_12857, partial [Rhizoctonia solani AG-8 WAC10335]	-	-	-	-
Unigene0001729	39.3333	8.33333	2.1724	3.2587	1.5443	0.8308	0.5417	0.2353	2.32513	0.535933	-2.11719	5.72128e-06	1.85658e-05	yes	-	--	-	-	-	-
Unigene0001731	716.667	167.333	13.2144	13.6304	12.205	3.1558	3.2615	3.2076	13.0166	3.2083	-2.02047	3.72218e-117	5.01029e-116	yes	-	acetyltransferase, GNAT family [Gloeophyllum trabeum ATCC 11539]	-	-	-	-
Unigene0001733	34.6667	95.3333	0.6641	1.2544	0.7511	1.9796	2.6509	3.1127	0.889867	2.58107	1.53631	4.94732e-08	1.81087e-07	yes	-	Serine/threonine-protein kinase atr [Grifola frondosa]	-	-	-	-
Unigene0001734	7061.67	2155.33	141.565	139.719	129.721	47.0465	43.3194	42.0842	137.002	44.15	-1.63371	2.97428e-206	5.97555e-205	yes	YAF9	yeats family protein [Sistotremastrum suecicum HHB10207 ss-3]	-	-	-	-
Unigene0001736	74.6667	1862.33	1.7255	2.0132	1.0133	41.4266	41.5315	43.8782	1.584	42.2788	4.73829	0	0	yes	-	--	-	-	-	-
Unigene0001739	43	273.667	1.5506	1.2162	1.357	7.9872	10.9831	8.7904	1.3746	9.25357	2.751	8.04624e-51	6.70363e-50	yes	-	delta-9 fatty acid desaturase protein [Mycena chlorophos]	-	-	-	-
Unigene0001740	28	8.66667	1.2273	1.6218	0.9782	0.294	0.5711	0.4059	1.27577	0.423667	-1.59036	0.00021933	0.000626969	yes	-	glycoside hydrolase [Mycena chlorophos]	-	-	-	-
Unigene0001741	30.6667	281	0.9634	0.6845	0.8039	8.4737	6.846	8.2427	0.817267	7.85413	3.26457	4.9104e-74	5.05685e-73	yes	COP4	terpenoid synthase [Daedalea quercina L-15889]	-	-	-	-
Unigene0001743	888	4866.67	9.6102	8.091	8.3753	49.204	48.643	52.4807	8.69217	50.1092	2.52729	0	0	yes	EXG1	glycoside hydrolase family 55 protein [Plicaturopsis crispa FD-325 SS-3]	-	-	-	-
Unigene0001745	5.66667	18	0.8396	0.4198	0.6163	1.5251	2.2374	2.4835	0.625233	2.082	1.7355	0.000567312	0.00155566	yes	-	--	-	-	-	-
Unigene0001756	3238	1122.67	61.0913	60.8252	60.1956	21.2035	24.2809	21.1666	60.704	22.217	-1.45013	3.79848e-153	6.09427e-152	yes	RDH8	NAD(P)-binding protein [Mycena chlorophos]	-	-	-	-
Unigene0001757	37.6667	12.3333	1.4649	0.8464	1.6058	0.2547	0.5783	0.5024	1.3057	0.445133	-1.55251	0.000157739	0.000456415	yes	pgxB	glycoside hydrolase family 28 protein [Neolentinus lepideus HHB14362 ss-1]	-	-	-	-
Unigene0001759	0.666667	5	0	0	0.3168	0.4522	0.1597	1.5262	0.1056	0.7127	2.75469	0.022163	0.0462476	yes	-	P-loop containing nucleoside triphosphate hydrolase protein [Gloeophyllum trabeum ATCC 11539]	-	-	-	-
Unigene0001761	15.3333	92	0.1731	0.2225	0.2033	1.1609	1.4789	1.1576	0.199633	1.2658	2.66462	4.4707e-23	2.54411e-22	yes	-	TPR-like protein [Stereum hirsutum FP-91666 SS1]	-	-	-	-
Unigene0001763	28.6667	13.3333	2.0228	2.2925	1.7422	0.9799	0.7187	1.2487	2.01917	0.982433	-1.03933	0.00613044	0.0144278	yes	-	--	-	-	-	-
Unigene0001766	2.66667	14.6667	0.5775	0	0	0.8877	1.71	0.9656	0.1925	1.18777	2.62532	0.00269589	0.0067722	yes	-	hypothetical protein LY89DRAFT_783330 [Phialocephala scopiformis]	-	-	-	-
Unigene0001769	197	1828.67	2.9308	2.7569	2.6092	28.1555	27.4373	25.7905	2.76563	27.1278	3.29409	0	0	yes	-	glycoside hydrolase family 18 protein [Coniophora puteana RWD-64-598 SS2]	-	-	GO:0003824//catalytic activity;GO:0016787//hydrolase activity	GO:0008152//metabolic process
Unigene0001770	18	1391.67	1.6516	1.2846	2.3709	141.86	143.78	138.688	1.76903	141.443	6.32111	0	0	yes	-	Mitochondrial carnitine/acylcarnitine carrier protein CACL, partial [Leucoagaricus sp. SymC.cos]	-	-	-	-
Unigene0001775	1955.33	5198.67	27.478	29.4793	29.4964	79.1396	82.8045	79.7359	28.8179	80.56	1.4831	7.12251e-264	1.73107e-262	yes	SPAC22E12.01	TPT-domain-containing protein [Fibulorhizoctonia sp. CBS 109695]	-	GO:0016020//membrane	-	-
Unigene0001776	8.66667	2	0.6573	1.9721	1.9302	0	0.3893	0.6764	1.51987	0.355233	-2.09711	0.0234828	0.0488093	yes	-	--	-	-	-	-
Unigene0001778	75.3333	196.333	1.2954	1.7861	1.5906	4.3443	4.4168	4.0591	1.55737	4.2734	1.45628	2.85292e-21	1.57021e-20	yes	-	mitochondrial pyruvate dehydrogenase [Stereum hirsutum FP-91666 SS1]	-	-	-	-
Unigene0001779	14.3333	3.33333	0.8395	1.0864	0.232	0.0552	0.2924	0.2032	0.7193	0.1836	-1.97003	0.00780895	0.018104	yes	-	hypothetical protein STEHIDRAFT_150638 [Stereum hirsutum FP-91666 SS1]	-	-	-	-
Unigene0001782	4	15	0.4301	0.2867	0.1684	0.1603	2.4621	1.0325	0.295067	1.2183	2.04576	0.0127444	0.0284212	yes	-	--	-	-	-	-
Unigene0001783	2.66667	36.6667	0.2428	0.4856	0.2852	5.9712	3.4508	5.2461	0.337867	4.88937	3.85512	1.66589e-13	7.5398e-13	yes	-	--	-	-	-	-
Unigene0001784	204.333	413.333	3.1342	2.4758	2.8924	6.4038	4.96	6.5987	2.83413	5.9875	1.07905	7.64698e-16	3.70441e-15	yes	yhjG	FAD/NAD(P)-binding domain-containing protein [Obba rivulosa]	-	-	-	-
Unigene0001787	20.3333	41.6667	0.371	0.773	0.8716	1.7973	0.8789	1.5588	0.671867	1.41167	1.07115	0.00565269	0.0134717	yes	rhgA	rhamnogalacturonase [Trametes versicolor FP-101664 SS1]	-	-	GO:0003824//catalytic activity;GO:0016787//hydrolase activity	GO:0008152//metabolic process;GO:0044238//primary metabolic process
Unigene0001788	27	63.3333	0.5458	0.6238	0.4808	1.1549	1.593	1.3638	0.550133	1.37057	1.31692	4.8837e-07	1.69826e-06	yes	-	expressed protein [Schizophyllum commune H4-8]	-	-	-	-
Unigene0001789	119.667	527.333	3.4952	2.8598	2.8421	12.7055	15.6037	14.536	3.0657	14.2817	2.21988	3.056e-74	3.1604e-73	yes	CPO	Chloroperoxidase [Hypsizygus marmoreus]	-	-	-	-
Unigene0001792	245.667	20.3333	6.8913	7.7916	7.1029	0.6918	0.2998	0.8682	7.26193	0.619933	-3.55017	2.36207e-66	2.28032e-65	yes	ordA	O-methylsterigmatocystin oxidoreductase [Hypsizygus marmoreus]	-	-	GO:0005488//binding	-
Unigene0001793	1969.33	3920.67	18.2205	18.4887	18.8315	37.863	39.8092	38.6061	18.5136	38.7594	1.06596	1.49705e-161	2.51545e-160	yes	-	ketol-acid reductoisomerase [Lentinula edodes]	-	-	-	-
Unigene0001795	4	23	0.3712	0.495	0.7267	2.3518	3.5177	3.5652	0.530967	3.1449	2.56632	6.71743e-07	2.31653e-06	yes	-	--	-	-	-	-
Unigene0001797	18.3333	4.66667	2.9405	2.5205	2.6314	0.3131	1.3268	0.5763	2.69747	0.738733	-1.86848	0.000591636	0.00162005	yes	-	--	-	-	-	-
Unigene0001798	72.6667	210.333	1.6508	1.5856	1.7603	4.8562	5.2738	5.0508	1.66557	5.06027	1.6032	8.88916e-30	5.70809e-29	yes	-	--	-	-	-	-
Unigene0001802	17.3333	132.667	1.9771	1.7794	1.6255	15.0294	17.9141	11.0868	1.794	14.6768	3.03228	1.73478e-28	1.08708e-27	yes	-	--	-	-	-	-
Unigene0001803	0.666667	4.66667	0	0	0.3911	0	1.9718	0.6852	0.130367	0.885667	2.76419	0.022163	0.0462476	yes	-	--	-	-	-	-
Unigene0001804	0	5.33333	0	0	0	1.5124	0.178	0.928	0.001	0.8728	9.76951	0.0010031	0.00266959	yes	-	--	-	-	-	-
Unigene0001806	5166	1455.33	71.4688	69.5095	70.7801	20.3365	21.2389	21.1628	70.5861	20.9127	-1.755	0	0	yes	pup2	Protein qutG [Hypsizygus marmoreus]	ko03050//Proteasome//Folding, sorting and degradation//Genetic Information Processing	-	-	-
Unigene0001810	0	264	0	0	0	13.4178	13.9295	14.9891	0.001	14.1121	13.7846	5.40961e-148	8.47767e-147	yes	-	--	-	-	-	-
Unigene0001812	570	249.333	12.4269	12.3662	11.6622	5.3343	5.796	5.6827	12.1518	5.60433	-1.11655	5.47162e-43	4.17712e-42	yes	celC	glycoside hydrolase family 5 protein [Pleurotus ostreatus PC15]	-	-	GO:0003824//catalytic activity;GO:0016787//hydrolase activity	GO:0044238//primary metabolic process;GO:0008152//metabolic process
Unigene0001820	70.3333	258.333	1.303	2.1718	1.8989	6.9596	6.7736	6.9519	1.79123	6.89503	1.9446	1.13499e-34	7.81811e-34	yes	-	sh3 domain protein [Diplodia corticola]	-	-	-	-
Unigene0001822	2105.67	508.667	48.7159	50.6886	47.6166	13.1257	12.7259	11.6478	49.007	12.4998	-1.97108	5.36285e-256	1.2647e-254	yes	AQR1	major facilitator superfamily tetracycline resistance protein [Heterobasidion irregulare TC 32-1]	-	-	-	-
Unigene0001823	3066.67	1158	46.2733	46.6496	46.8223	18.781	18.2916	18.4148	46.5817	18.4958	-1.33257	8.47971e-250	1.96878e-248	yes	thi9	amino acid transporter [Coniophora puteana RWD-64-598 SS2]	-	GO:0016020//membrane;GO:0031224//intrinsic component of membrane;GO:0044425//membrane part	GO:0015075//ion transmembrane transporter activity;GO:0005215//transporter activity;GO:0008514//organic anion transmembrane transporter activity;GO:0046943//carboxylic acid transmembrane transporter activity;GO:0005342//organic acid transmembrane transporter activity;GO:0008509//anion transmembrane transporter activity;GO:0022857//transmembrane transporter activity;GO:0022892//substrate-specific …	-
Unigene0001825	17	38	0.8616	0.771	0.799	1.7236	1.8262	2.1464	0.810533	1.89873	1.22809	7.31296e-05	0.000218024	yes	-	--	-	-	-	-
Unigene0001826	10.3333	20.6667	0.9127	0.4563	0.469	1.3391	1.3512	1.2325	0.612667	1.3076	1.09375	0.014012	0.0308595	yes	-	glycoside hydrolase family 74 protein [Plicaturopsis crispa FD-325 SS-3]	-	-	-	-
Unigene0001827	8.66667	44.6667	0.3347	0.6215	0.3369	1.7103	2.3217	3.0007	0.431033	2.34423	2.44324	1.41504e-09	5.54313e-09	yes	-	--	-	-	-	-
Unigene0001828	220.333	760.333	2.2051	2.0287	2.6359	7.6251	8.8682	8.2787	2.2899	8.25733	1.85039	5.62156e-77	5.90635e-76	yes	alr3466	WD40 repeat-like protein [Rhizopogon vinicolor AM-OR11-026]	-	-	-	-
Unigene0001831	97	43.3333	6.6483	8.172	6.2631	3.2515	3.445	3.2777	7.0278	3.32473	-1.07983	3.12401e-07	1.09994e-06	yes	-	--	-	-	-	-
Unigene0001832	4966	1724.33	85.5714	83.5346	82.2559	31.1688	29.5822	31.0497	83.7873	30.6002	-1.45319	1.62704e-295	4.26536e-294	yes	pip	prolyl aminopeptidase [Gelatoporia subvermispora B]	ko00330//Arginine and proline metabolism//Amino acid metabolism//Metabolism	GO:0044424//intracellular part;GO:0005623//cell;GO:0005622//intracellular;GO:0044464//cell part	GO:0016787//hydrolase activity;GO:0003824//catalytic activity	GO:0043170//macromolecule metabolic process;GO:0071704//organic substance metabolic process;GO:0019538//protein metabolic process;GO:0008152//metabolic process;GO:0044238//primary metabolic process
Unigene0001838	7	29	0.5555	2.361	0	3.1051	6.5797	3.8582	0.972167	4.51433	2.21524	0.00185868	0.00478209	yes	-	--	-	-	-	-
Unigene0001839	8.33333	0	1.2581	1.8871	0.9235	0	0	0	1.35623	0.001	-10.4054	4.03468e-05	0.000122962	yes	-	--	-	-	-	-
Unigene0001843	14372	3621	55.8217	54.9417	57.4016	14.449	15.1947	14.8837	56.055	14.8425	-1.91711	0	0	yes	fas2	Fatty acid synthase subunit alpha [Hypsizygus marmoreus]	ko01212//Fatty acid metabolism//Global and Overview//Metabolism;ko00061//Fatty acid biosynthesis//Lipid metabolism//Metabolism	GO:0032991//macromolecular complex;GO:0043234//protein complex	GO:0004312//fatty acid synthase activity;GO:0016746//transferase activity, transferring acyl groups;GO:0016772//transferase activity, transferring phosphorus-containing groups;GO:0016747//transferase activity, transferring acyl groups other than amino-acyl groups;GO:0016780//phosphotransferase activity, for other substituted phosphate groups;GO:0016740//transferase activity;GO:0003824//catalytic …	GO:0044255//cellular lipid metabolic process;GO:0044710//single-organism metabolic process;GO:0044238//primary metabolic process;GO:0006629//lipid metabolic process;GO:0009987//cellular process;GO:0006082//organic acid metabolic process;GO:0008152//metabolic process;GO:0071704//organic substance metabolic process;GO:0019752//carboxylic acid metabolic process;GO:0044237//cellular metabolic process…
Unigene0001849	88	29	3.6481	2.5502	3.7024	1.6233	1.0068	0.8017	3.30023	1.14393	-1.52857	1.14835e-07	4.12611e-07	yes	-	P-loop containing nucleoside triphosphate hydrolase protein [Obba rivulosa]	-	-	GO:0016787//hydrolase activity;GO:0016817//hydrolase activity, acting on acid anhydrides;GO:0016462//pyrophosphatase activity;GO:0017111//nucleoside-triphosphatase activity;GO:0097159//organic cyclic compound binding;GO:0003824//catalytic activity;GO:0016818//hydrolase activity, acting on acid anhydrides, in phosphorus-containing anhydrides;GO:1901363//heterocyclic compound binding;GO:0005488//bi…	-
Unigene0001850	33.6667	7.33333	3.3911	3.8756	1.0431	0.361	0.8607	0.7477	2.76993	0.656467	-2.07706	0.000212205	0.000608405	yes	-	glycopeptide [Schizopora paradoxa]	-	-	-	-
Unigene0001852	11690.3	2466.33	345.489	340.008	354.153	78.9679	78.7666	73.1458	346.55	76.9601	-2.17088	0	0	yes	rgn	regucalcin [Neolentinus lepideus HHB14362 ss-1]	-	-	-	-
Unigene0001853	108.333	213	3.3509	4.0712	3.2368	6.7216	7.3812	7.991	3.55297	7.3646	1.05158	2.25309e-13	1.016e-12	yes	TOXD	zinc-binding oxidoreductase [Moniliophthora roreri MCA 2997]	-	-	-	-
Unigene0001854	92.3333	36	0.9923	1.0291	1.6115	0.2602	0.6529	0.5546	1.21097	0.489233	-1.30756	4.13553e-05	0.000125879	yes	MRE11	DNA repair exonuclease [Obba rivulosa]	ko03440//Homologous recombination//Replication and repair//Genetic Information Processing;ko03450//Non-homologous end-joining//Replication and repair//Genetic Information Processing	-	-	-
Unigene0001857	1.33333	12.6667	0.2134	0.2134	0	1.9084	1.2637	1.3174	0.142267	1.4965	3.39492	2.18741e-05	6.78139e-05	yes	-	--	-	-	-	-
Unigene0001860	225	793.333	6.4509	7.6239	6.7157	24.7809	26.6374	25.8557	6.93017	25.758	1.89406	5.29329e-122	7.34478e-121	yes	Nrbp1	kinase-like protein [Neolentinus lepideus HHB14362 ss-1]	-	-	-	-
Unigene0001862	22	9	1.1544	0.5597	0.6985	0.2346	0.4558	0.3599	0.8042	0.3501	-1.19979	0.0133805	0.0297537	yes	-	--	-	-	-	-
Unigene0001863	30.3333	2.66667	3.6358	3.3242	2.9282	0	0.2461	0.6413	3.29607	0.2958	-3.47805	1.16857e-10	4.81662e-10	yes	-	--	-	-	-	-
Unigene0001864	384.333	1226	4.4047	5.6137	4.4424	15.7486	16.8416	16.17	4.82027	16.2534	1.75356	2.92401e-97	3.49974e-96	yes	-	40S ribosomal protein S14 [Rhizoctonia solani AG-3 Rhs1AP]	-	-	-	-
Unigene0001865	7.33333	151.667	0.1348	0.5391	0.0791	5.0844	7.6614	4.4371	0.251	5.72763	4.51218	1.87701e-31	1.23227e-30	yes	-	cytochrome P450 [Fibulorhizoctonia sp. CBS 109695]	-	-	-	-
Unigene0001868	47.6667	644	2.6698	2.9423	2.5598	38.1298	37.7526	40.4208	2.72397	38.7677	3.83108	1.22331e-241	2.75266e-240	yes	YCR023C	MFS general substrate transporter [Dichomitus squalens LYAD-421 SS1]	-	-	-	-
Unigene0001870	3.33333	11	0.1715	0.5145	0.2014	1.7255	0.6094	0.7941	0.2958	1.043	1.81805	0.0187706	0.0404021	yes	-	--	-	-	-	-
Unigene0001872	3.33333	12.6667	0.2543	0.4238	0.1991	0.9475	2.0077	0.6977	0.2924	1.21763	2.05806	0.00466074	0.0112075	yes	-	--	-	-	-	-
Unigene0001873	152.333	568	3.8359	3.1167	3.5326	14.8621	14.1201	12.2664	3.49507	13.7495	1.97599	2.94228e-68	2.89637e-67	yes	-	--	-	-	-	-
Unigene0001875	0.666667	10.6667	0	0.175	0	0.9783	0.311	1.7109	0.0583333	1.00007	4.09963	0.000405807	0.00113105	yes	-	--	-	-	-	-
Unigene0001877	64	26.3333	2.6934	2.365	1.466	0.9547	0.7781	1.1153	2.1748	0.949367	-1.19585	8.53776e-05	0.000253226	yes	faeA	alpha/beta-hydrolase [Fibulorhizoctonia sp. CBS 109695]	-	-	-	-
Unigene0001878	521.333	152.333	19.2807	20.6793	20.6576	5.882	6.3627	6.3603	20.2059	6.20167	-1.70405	3.43986e-72	3.48922e-71	yes	-	--	-	-	-	-
Unigene0001880	32.6667	6.66667	1.95	1.2698	1.4381	0.4563	0.3223	0.2333	1.55263	0.3373	-2.20261	4.17652e-07	1.46024e-06	yes	-	P-loop containing nucleoside triphosphate hydrolase protein, partial [Sistotremastrum niveocremeum HHB9708]	-	-	-	-
Unigene0001881	709	118.667	18.4876	18.4134	18.8209	2.7816	3.8607	3.2002	18.574	3.28083	-2.50115	3.73522e-146	5.79313e-145	yes	yoaJ	Expansin-yoaJ AltName: Full=EXLX1 [Rhizoctonia solani AG-1 IB]	-	-	-	-
Unigene0001882	43.3333	164.333	1.0552	0.5106	0.7596	3.2914	3.2051	2.8193	0.775133	3.10527	2.0022	7.23165e-20	3.8545e-19	yes	-	ABC transporter G family member 18 [Rhizoctonia solani]	-	-	-	-
Unigene0001886	187	421	3.1978	4.6852	2.9916	9.3318	7.5749	8.9907	3.62487	8.63247	1.25184	1.50866e-15	7.24599e-15	yes	-	hypothetical protein AUEXF2481DRAFT_31505 [Aureobasidium subglaciale EXF-2481]	-	-	-	-
Unigene0001888	30.6667	103.333	0.7676	0.6088	1.2435	3.0475	2.884	3.1318	0.8733	3.0211	1.79052	2.37258e-13	1.06917e-12	yes	-	--	-	-	-	-
Unigene0001896	13.3333	0.666667	1.7228	0.9845	0.6745	0	0	0.1688	1.12727	0.0562667	-4.3244	1.50694e-05	4.72978e-05	yes	-	--	-	-	-	-
Unigene0001897	65.3333	314	5.2199	4.8305	6.1309	28.5669	25.4683	27.0947	5.39377	27.0433	2.32591	2.88414e-65	2.76064e-64	yes	-	--	-	-	-	-
Unigene0001898	101.667	37.3333	2.6542	3.657	3.1521	0.6923	2.0609	0.971	3.15443	1.2414	-1.34541	3.71296e-05	0.000113529	yes	-	hypothetical protein STEHIDRAFT_150638 [Stereum hirsutum FP-91666 SS1]	-	-	-	-
Unigene0001900	176.333	370.667	2.4213	2.8965	3.2759	6.7327	5.6812	6.4018	2.86457	6.2719	1.13059	7.46017e-20	3.97474e-19	yes	mcm10	DNA replication licensing factor mcm10 [Hypsizygus marmoreus]	-	-	-	-
Unigene0001901	0	3.66667	0	0	0	1.2665	0.2982	0	0.001	0.521567	9.02671	0.00613725	0.0144278	yes	-	--	-	-	-	-
Unigene0001903	74	10.3333	5.4179	4.214	4.3837	0.673	0.6417	0.7433	4.67187	0.686	-2.76772	1.04378e-19	5.54697e-19	yes	-	--	-	-	-	-
Unigene0001904	2217.67	942.333	36.9154	39.8156	41.596	16.8085	18.128	17.812	39.4423	17.5828	-1.16558	7.49101e-87	8.40001e-86	yes	ZEP	FAD/NAD(P)-binding domain-containing protein [Fibulorhizoctonia sp. CBS 109695]	-	-	-	-
Unigene0001905	1.66667	8	0.1767	0	0.0519	0	0.6278	0.5454	0.0762	0.391067	2.35955	0.0236481	0.0490925	yes	-	Sorting nexin-25 [Homo sapiens] [Rhizoctonia solani]	-	-	-	-
Unigene0001908	198	8333	9.5863	13.2093	12.1104	514.702	528.362	500.86	11.6353	514.641	5.46698	0	0	yes	hsp30	HSP20-like chaperone [Gloeophyllum trabeum ATCC 11539]	ko04141//Protein processing in endoplasmic reticulum//Folding, sorting and degradation//Genetic Information Processing	-	-	-
Unigene0001909	20.3333	3	4.505	3.107	2.1895	0.1737	0.368	0.959	3.26717	0.500233	-2.70737	1.59192e-05	4.98608e-05	yes	-	--	-	-	-	-
Unigene0001910	18.6667	5.66667	3.3404	3.5075	2.9426	0.9336	0.9891	1.203	3.2635	1.0419	-1.6472	0.000534388	0.0014691	yes	-	--	-	-	-	-
Unigene0001911	0	3	0	0	0	0.1861	1.1831	0.3426	0.001	0.5706	9.15634	0.0140583	0.0308595	yes	-	--	-	-	-	-
Unigene0001913	8.66667	22.3333	1.451	1.7735	1.1362	3.6047	3.4372	4.8107	1.45357	3.95087	1.44257	0.000850123	0.00228658	yes	-	--	-	-	-	-
Unigene0001914	2.66667	61.3333	0.5555	0.2778	0.3262	10.0916	8.3891	9.717	0.3865	9.39923	4.604	9.62568e-29	6.06281e-28	yes	-	molybdopterin binding oxidoreductase [Fibulorhizoctonia sp. CBS 109695]	ko00920//Sulfur metabolism//Energy metabolism//Metabolism	-	-	-
Unigene0001915	460	156.333	15.1236	13.8293	13.6852	4.7694	4.9835	5.4796	14.2127	5.0775	-1.48499	6.12314e-48	4.95021e-47	yes	pup2	proteasome subunit alpha type 5 [Dichomitus squalens LYAD-421 SS1]	ko03050//Proteasome//Folding, sorting and degradation//Genetic Information Processing	GO:0043226//organelle;GO:0043229//intracellular organelle;GO:0043234//protein complex;GO:0005622//intracellular;GO:0044464//cell part;GO:0032991//macromolecular complex;GO:0043227//membrane-bounded organelle;GO:0044424//intracellular part;GO:0043231//intracellular membrane-bounded organelle;GO:0005623//cell	GO:0016787//hydrolase activity;GO:0003824//catalytic activity;GO:0008233//peptidase activity;GO:0070011//peptidase activity, acting on L-amino acid peptides;GO:0004175//endopeptidase activity	GO:0044267//cellular protein metabolic process;GO:0071704//organic substance metabolic process;GO:0019941//modification-dependent protein catabolic process;GO:0006508//proteolysis;GO:0008152//metabolic process;GO:0019538//protein metabolic process;GO:0044248//cellular catabolic process;GO:0009987//cellular process;GO:0030163//protein catabolic process;GO:0043632//modification-dependent macromolec…
Unigene0001916	10.6667	0.333333	0.5913	0.3379	0.4961	0.0472	0	0	0.4751	0.0157333	-4.91633	1.12653e-05	3.57026e-05	yes	-	--	-	-	-	-
Unigene0001918	56.6667	13	1.7455	1.8852	2.7062	0.7025	0.4135	0.3951	2.1123	0.5037	-2.06818	1.744e-09	6.80514e-09	yes	-	QCR6 subunit 6 of the ubiquinol cytochrome-c reductase complex [Lentinula edodes]	-	-	-	-
Unigene0001921	0	5.66667	0	0	0	0.3655	1.0326	0.6727	0.001	0.690267	9.43101	0.000724266	0.00195958	yes	-	--	-	-	-	-
Unigene0001923	8.33333	32.6667	1.2831	0.6415	0.8791	4.7811	3.5459	3.3004	0.934567	3.8758	2.05212	5.32622e-07	1.84667e-06	yes	-	--	-	-	-	-
Unigene0001925	38.3333	17	4.5918	3.5936	3.869	2.455	2.3646	0.9244	4.01813	1.91467	-1.06943	0.00350379	0.00863619	yes	alc-1	allantoicase [Laetiporus sulphureus 93-53]	ko00230//Purine metabolism//Nucleotide metabolism//Metabolism	-	GO:0003824//catalytic activity;GO:0016787//hydrolase activity;GO:0016813//hydrolase activity, acting on carbon-nitrogen (but not peptide) bonds, in linear amidines;GO:0016810//hydrolase activity, acting on carbon-nitrogen (but not peptide) bonds	-
Unigene0001931	3.33333	9.66667	0.8993	0.5995	0	1.843	1.7752	1.2337	0.4996	1.6173	1.69474	0.0228635	0.0476285	yes	-	--	-	-	-	-
Unigene0001933	69.6667	23	3.7623	3.551	1.7874	0.7089	1.8025	0.7829	3.03357	1.0981	-1.46601	0.000186909	0.000537878	yes	-	--	-	-	-	-
Unigene0001936	25.3333	1	1.6118	1.8805	1.8931	0.1502	0	0.0691	1.79513	0.0731	-4.61808	1.82539e-12	8.00798e-12	yes	-	--	-	-	-	-
Unigene0001937	348.333	49	22.211	20.8159	20.8289	2.5999	3.4433	3.41	21.2853	3.15107	-2.75594	2.94182e-86	3.28243e-85	yes	THS1	Threonine--tRNA ligase, cytoplasmic [Grifola frondosa]	ko00970//Aminoacyl-tRNA biosynthesis//Translation//Genetic Information Processing	-	-	-
Unigene0001938	17300	4240	517.884	515.543	513.201	133.428	132.677	132.719	515.543	132.941	-1.9553	0	0	yes	cya-4	subunit IV of cytochrome c oxidase,COX4 [Serpula lacrymans var. lacrymans S7.9] [Serpula lacrymans]	ko00190//Oxidative phosphorylation//Energy metabolism//Metabolism	-	-	-
Unigene0001939	23.3333	4.33333	3.0926	3.9065	5.1617	0.3639	1.735	0.3349	4.0536	0.811267	-2.32096	6.40791e-05	0.000192102	yes	-	--	-	-	-	-
Unigene0001945	54656.7	15503.7	1338.84	1357.84	1339.5	397.294	392.69	413.081	1345.39	401.022	-1.74628	0	0	yes	GND2	6-phosphogluconate dehydrogenase [Coprinopsis cinerea okayama7#130]	ko01200//Carbon metabolism//Global and Overview//Metabolism;ko00480//Glutathione metabolism//Metabolism of other amino acids//Metabolism;ko00030//Pentose phosphate pathway//Carbohydrate metabolism//Metabolism	-	GO:1901265//nucleoside phosphate binding;GO:0097159//organic cyclic compound binding;GO:0036094//small molecule binding;GO:0003824//catalytic activity;GO:0005488//binding;GO:0000166//nucleotide binding;GO:0016491//oxidoreductase activity;GO:1901363//heterocyclic compound binding;GO:0048037//cofactor binding;GO:0016614//oxidoreductase activity, acting on CH-OH group of donors	GO:0008152//metabolic process;GO:0009117//nucleotide metabolic process;GO:0046496//nicotinamide nucleotide metabolic process;GO:0006725//cellular aromatic compound metabolic process;GO:0044763//single-organism cellular process;GO:0006732//coenzyme metabolic process;GO:0044281//small molecule metabolic process;GO:0006796//phosphate-containing compound metabolic process;GO:1901360//organic cyclic c…
Unigene0001946	3	0	0	0.8406	0.7898	0	0	0	0.543467	0.001	-9.08605	0.0140583	0.0308595	yes	-	--	-	-	-	-
Unigene0001949	1.66667	10.3333	0.6218	0	0	1.2511	0.8837	2.0472	0.207267	1.394	2.74967	0.00605809	0.0143693	yes	-	hypothetical protein LAESUDRAFT_719502 [Laetiporus sulphureus 93-53]	-	-	-	-
Unigene0001953	49.6667	1.66667	2.3547	2.89	3.2057	0.1197	0	0.1652	2.8168	0.0949667	-4.89049	4.64772e-22	2.59669e-21	yes	-	--	-	-	-	-
Unigene0001955	198	830.667	7.4333	8.8388	6.6891	31.3367	36.2674	34.474	7.65373	34.026	2.1524	4.71891e-103	5.8557e-102	yes	-	uncharacterized n-acetyltransferase [Moniliophthora roreri MCA 2997]	-	-	-	-
Unigene0001961	22.3333	9	0.9147	0.5336	1.2981	0.4687	0.2708	0.3921	0.915467	0.3772	-1.27918	0.0111075	0.0249853	yes	SPAC1039.04	MFS general substrate transporter [Dichomitus squalens LYAD-421 SS1]	-	-	-	GO:0044763//single-organism cellular process;GO:0009987//cellular process;GO:0044699//single-organism process
Unigene0001963	95	192	4.344	5.6848	6.1729	11.2109	9.7184	13.0224	5.40057	11.3172	1.06734	5.5598e-10	2.2149e-09	yes	-	Bud site selection protein RAX1 [Rhizoctonia solani]	-	-	-	-
Unigene0001965	605	170.333	27.2289	28.5344	27.2298	9.8221	7.4701	7.3397	27.6644	8.21063	-1.75246	7.61531e-63	7.14236e-62	yes	-	ribosome-assembly protein [Rhizoctonia solani 123E]	-	-	-	-
Unigene0001966	1	50	0.0507	0	0.0298	1.133	1.3505	1.6946	0.0268333	1.3927	5.69771	1.24952e-23	7.18936e-23	yes	casB	mycorrhiza-upregulated peptidase C14 [Laccaria bicolor S238N-H82]	-	-	-	-
Unigene0001974	23.6667	63.3333	1.9708	1.1825	1.7746	4.1859	5.1352	4.5286	1.64263	4.61657	1.49081	3.57383e-08	1.3167e-07	yes	-	urease accessory protein UreG [Sanghuangporus baumii]	-	-	-	-
Unigene0001975	7.33333	63.3333	0.5128	0.2849	0.5354	4.2675	3.7116	3.9865	0.444367	3.98853	3.16604	8.61705e-22	4.78859e-21	yes	-	--	-	-	-	-
Unigene0001977	0.666667	11.6667	0.1065	0	0	1.1308	0.5044	0.4382	0.0355	0.691133	4.28307	5.11884e-05	0.000154642	yes	-	carbohydrate-binding module family 13 protein [Plicaturopsis crispa FD-325 SS-3]	-	-	-	-
Unigene0001979	2.66667	13.3333	0	0.8692	0.6125	2.915	1.8531	2.8618	0.4939	2.5433	2.36441	0.000665726	0.00181246	yes	-	--	-	-	-	-
Unigene0001984	248	565.333	13.4657	16.404	18.4038	40.8489	37.4799	36.6529	16.0912	38.3272	1.2521	4.19417e-32	2.7778e-31	yes	-	methyltransferase [Schizopora paradoxa]	-	-	-	-
Unigene0001986	0	6	0	0	0	0.3072	0.9763	1.4136	0.001	0.899033	9.81223	0.000528378	0.00145347	yes	-	--	-	-	-	-
Unigene0001987	100.667	222.333	1.7889	2.4329	1.3867	4.6995	4.4282	4.1046	1.8695	4.41077	1.23838	3.78712e-12	1.64431e-11	yes	-	--	-	-	-	-
Unigene0001988	0	15.3333	0	0	0	2.6886	3.5608	1.5467	0.001	2.5987	11.3436	5.10833e-09	1.95514e-08	yes	-	--	-	-	-	-
Unigene0001992	40.3333	12.6667	3.2741	3.3541	3.5642	1.6069	0.7567	0.986	3.39747	1.11653	-1.60543	3.67439e-06	1.21025e-05	yes	-	--	-	-	-	-
Unigene0001993	16	32.6667	0.3596	0.4075	0.4505	1.0183	0.7382	0.8386	0.405867	0.865033	1.09175	0.00121238	0.00319726	yes	-	--	-	-	-	-
Unigene0001996	1	10.6667	0.19	0.19	0.2232	2.1239	1.5752	2.9323	0.201067	2.21047	3.45861	9.19253e-05	0.000271989	yes	-	--	-	-	-	-
Unigene0001997	0	345	0	0	0	24.8624	25.3606	22.9491	0.001	24.3907	14.574	1.74917e-193	3.36644e-192	yes	-	--	-	-	-	-
Unigene0002000	1453	444.667	30.7684	28.5877	28.2499	8.9626	10.6064	8.8005	29.202	9.4565	-1.62669	1.595e-106	2.01819e-105	yes	agn1	glycoside hydrolase family 71 protein [Plicaturopsis crispa FD-325 SS-3]	-	-	-	-
Unigene0002002	2558.67	847.333	171.847	173.569	168.124	60.6913	58.9502	59.3969	171.18	59.6795	-1.52021	2.58658e-263	6.26392e-262	yes	-	--	-	-	-	-
Unigene0002003	43.3333	17.6667	1.6208	1.7243	1.3367	0.3855	0.8169	0.8161	1.5606	0.672833	-1.21378	0.000253344	0.000720009	yes	-	--	-	-	-	-
Unigene0002006	136.333	53	4.7705	4.1888	3.4507	1.3657	1.8949	1.8556	4.13667	1.7054	-1.27836	3.49916e-10	1.40874e-09	yes	-	--	-	-	-	-
Unigene0002008	401	996.667	5.1274	4.9148	4.8983	13.2071	13.3212	12.6178	4.98017	13.0487	1.38964	1.26287e-113	1.66504e-112	yes	-	predicted protein [Laccaria bicolor S238N-H82]	-	-	-	-
Unigene0002011	46.6667	90	3.4124	4.4207	3.5525	9.2766	6.9811	6.9423	3.7952	7.73333	1.02691	5.02638e-06	1.63857e-05	yes	-	--	-	-	-	-
Unigene0002013	35	73.3333	0.9585	1.2986	1.1621	3.1453	1.5381	2.7677	1.13973	2.4837	1.12379	0.000175046	0.00050487	yes	-	--	-	-	-	-
Unigene0002015	3.66667	0	0.3407	0.8518	0.8004	0	0	0	0.6643	0.001	-9.37569	0.00613725	0.0144278	yes	-	--	-	-	-	-
Unigene0002019	0	12.6667	0	0	0	0	8.5512	0	0.001	2.8504	11.4769	2.42791e-06	8.09163e-06	yes	-	hypothetical protein DI09_207p20 [Mitosporidium daphniae]	-	-	-	-
Unigene0002020	273.333	922	4.3876	4.7895	4.7003	16.2598	16.6752	16.2885	4.6258	16.4078	1.82661	2.45722e-157	4.04572e-156	yes	-	Nuclease PA3 [Grifola frondosa]	-	-	-	-
Unigene0002022	0	3.33333	0	0	0	0.7881	0.2087	0.9067	0.001	0.6345	9.30948	0.00920827	0.0209594	yes	-	--	-	-	-	-
Unigene0002025	138.333	52.6667	30.0525	28.139	24.9555	11.7691	11.1091	10.6354	27.7157	11.1712	-1.31092	2.14814e-13	9.6948e-13	yes	-	--	-	-	-	-
Unigene0002027	2.33333	23.3333	0.123	0.1845	0.1445	1.7876	1.0198	1.8984	0.150667	1.5686	3.38005	1.87922e-08	7.01542e-08	yes	-	hypothetical protein HYPSUDRAFT_245224 [Hypholoma sublateritium FD-334 SS-4]	-	-	-	-
Unigene0002029	0	11.3333	0	0	0	0	6.8604	0	0.001	2.2868	11.1591	5.14519e-06	1.67487e-05	yes	-	--	-	-	-	-
Unigene0002033	0	678	0	0	0	49.0144	54.9298	46.6214	0.001	50.1885	15.6151	2.40955815476776e-320	6.73530051036621e-319	yes	-	serine protease inhibitor [Lentinula edodes]	-	-	-	-
Unigene0002034	0	3.33333	0	0	0	1.1903	0.4204	0.3652	0.001	0.658633	9.36333	0.00920827	0.0209594	yes	-	--	-	-	-	-
Unigene0002038	236	61	5.9922	6.1322	5.1484	1.8245	1.7674	1.1755	5.7576	1.58913	-1.85723	1.58339e-27	9.75688e-27	yes	-	TPR-like protein [Stereum hirsutum FP-91666 SS1]	-	-	-	-
Unigene0002041	3024	856.667	94.6329	95.7619	100.917	28.5328	30.5913	27.7034	97.1041	28.9425	-1.74634	3.59537e-250	8.35476e-249	yes	URA9	dihydroorotate dehydrogenase [Moniliophthora roreri MCA 2997]	ko00240//Pyrimidine metabolism//Nucleotide metabolism//Metabolism	GO:0044464//cell part;GO:0043231//intracellular membrane-bounded organelle;GO:0043227//membrane-bounded organelle;GO:0005622//intracellular;GO:0044424//intracellular part;GO:0043229//intracellular organelle;GO:0043226//organelle;GO:0016020//membrane;GO:0005623//cell	GO:0003824//catalytic activity;GO:0016491//oxidoreductase activity	GO:1901362//organic cyclic compound biosynthetic process;GO:0006139//nucleobase-containing compound metabolic process;GO:1901576//organic substance biosynthetic process;GO:0046131//pyrimidine ribonucleoside metabolic process;GO:0009119//ribonucleoside metabolic process;GO:0006753//nucleoside phosphate metabolic process;GO:0071704//organic substance metabolic process;GO:0044249//cellular biosynthe…
Unigene0002042	125.667	11	4.7362	4.5949	4.691	0.5927	0.4186	0.2909	4.67403	0.434067	-3.42868	5.62045e-41	4.17506e-40	yes	-	--	-	-	-	-
Unigene0002043	5171.33	1799.67	98.3545	102.896	97.1802	35.8109	38.7222	35.0889	99.477	36.5407	-1.44486	5.31637e-201	1.05013e-199	yes	PFDN2	Prefoldin beta-like protein [Rhizopogon vinicolor AM-OR11-026]	-	GO:0043234//protein complex;GO:0032991//macromolecular complex	GO:0005488//binding;GO:0005515//protein binding	-
Unigene0002049	6.66667	0.333333	1.3189	1.319	0.7746	0	0	0.1696	1.1375	0.0565333	-4.33062	0.00163316	0.00422643	yes	-	--	-	-	-	-
Unigene0002050	0	3.33333	0	0	0	1.5494	0.4104	0	0.001	0.653267	9.35153	0.00920827	0.0209594	yes	-	sugar transporter STL1 [Aspergillus lentulus]	-	-	-	-
Unigene0002051	57	161	0.6197	1.0642	0.7278	2.4396	2.0422	2.6751	0.8039	2.38563	1.56928	9.50286e-14	4.3249e-13	yes	-	--	-	-	-	-
Unigene0002053	3374.67	1122.33	35.4245	35.1742	36.4768	12.437	12.6894	12.3149	35.6918	12.4804	-1.51593	6.95646e-297	1.82722e-295	yes	Tsnax	Translin-associated protein X [Hypsizygus marmoreus]	-	-	-	-
Unigene0002055	564.667	188	6.7738	6.3057	6.306	2.2644	2.4507	2.1066	6.46183	2.2739	-1.50677	3.61832e-61	3.34939e-60	yes	Tsnax	Translin-associated protein X [Hypsizygus marmoreus]	-	-	-	-
Unigene0002060	15.3333	118	0.6454	0.5244	0.8054	5.9975	4.8732	4.939	0.6584	5.2699	3.00074	1.64825e-32	1.0981e-31	yes	-	--	-	-	-	-
Unigene0002065	93.3333	3982	1.0138	0.9261	0.9274	43.4251	43.2611	42.2656	0.955767	42.9839	5.491	0	0	yes	-	Dbl domain-containing protein [Moniliophthora roreri MCA 2997]	-	-	-	-
Unigene0002068	7.66667	348.667	2.0861	1.0431	1.9601	79.0545	86.7232	76.411	1.69643	80.7296	5.57252	1.38798e-160	2.32207e-159	yes	-	--	-	-	-	-
Unigene0002069	177.667	850	3.77	2.7465	3.0255	15.256	16.9719	15.9725	3.18067	16.0668	2.33668	8.78946e-123	1.22337e-121	yes	amdS	amidase [Obba rivulosa]	ko00330//Arginine and proline metabolism//Amino acid metabolism//Metabolism;ko00380//Tryptophan metabolism//Amino acid metabolism//Metabolism;ko00360//Phenylalanine metabolism//Amino acid metabolism//Metabolism	-	-	-
Unigene0002071	6.66667	16.6667	0.686	1.7151	1.2086	3.8345	4.0626	1.7646	1.20323	3.22057	1.4204	0.0102291	0.0231039	yes	-	--	-	-	-	-
Unigene0002074	38.3333	191.333	0.9592	0.729	0.6084	4.804	3.6584	3.7308	0.765533	4.0644	2.40851	1.46772e-31	9.64969e-31	yes	stcU	3-oxoacyl-[acyl-carrier protein] reductase [Fusarium oxysporum f. sp. conglutinans race 2 54008]	ko01212//Fatty acid metabolism//Global and Overview//Metabolism;ko01040//Biosynthesis of unsaturated fatty acids//Lipid metabolism//Metabolism;ko00061//Fatty acid biosynthesis//Lipid metabolism//Metabolism;ko00780//Biotin metabolism//Metabolism of cofactors and vitamins//Metabolism	-	-	-
Unigene0002077	28	4.33333	1.5181	1.5181	1.4264	0.3394	0.2397	0.1562	1.48753	0.2451	-2.60148	2.21518e-08	8.24344e-08	yes	-	--	-	-	-	-
Unigene0002079	0	3.33333	0	0	0	0.3784	0.6013	0.8706	0.001	0.616767	9.26858	0.00920827	0.0209594	yes	-	hypothetical protein PAXRUDRAFT_835510 [Paxillus rubicundulus Ve08.2h10]	-	-	-	-
Unigene0002083	17.3333	44	0.3979	0.3481	0.1363	0.6671	0.6479	1.0746	0.2941	0.796533	1.43743	0.000250306	0.000711524	yes	-	MYND finger protein [Rhizoctonia solani 123E]	-	-	-	-
Unigene0002085	0	2.66667	0	0	0	0.5476	0.967	0	0.001	0.504867	8.97976	0.0218739	0.0457541	yes	-	--	-	-	-	-
Unigene0002089	243.667	541.667	4.8768	4.6995	3.9783	10.8043	11.3841	9.8166	4.5182	10.6683	1.23951	1.59396e-35	1.10871e-34	yes	-	Transcriptional corepressor LEUNIG [Leucoagaricus sp. SymC.cos]	-	-	-	-
Unigene0002091	1.33333	12	0.1667	0.1668	0	0.1864	2.1725	1.0294	0.111167	1.12943	3.3448	0.00117	0.00309121	yes	-	--	-	-	-	-
Unigene0002094	4962.67	33180.3	156.305	155.466	160.146	1082.55	1102.75	1128.37	157.306	1104.56	2.81183	0	0	yes	-	glycopeptide, partial [Laetiporus sulphureus 93-53]	-	-	-	-
Unigene0002096	20.3333	3.33333	1.7105	1.3684	1.2857	0.153	0.2431	0.352	1.45487	0.249367	-2.54455	2.48277e-06	8.26833e-06	yes	-	glycoside hydrolase family 27 protein [Rhizoctonia solani AG-3 Rhs1AP]	ko00561//Glycerolipid metabolism//Lipid metabolism//Metabolism;ko00052//Galactose metabolism//Carbohydrate metabolism//Metabolism;ko00600//Sphingolipid metabolism//Lipid metabolism//Metabolism;ko00603//Glycosphingolipid biosynthesis - globo series//Glycan biosynthesis and metabolism//Metabolism	-	GO:0004553//hydrolase activity, hydrolyzing O-glycosyl compounds;GO:0003824//catalytic activity;GO:0016787//hydrolase activity;GO:0016798//hydrolase activity, acting on glycosyl bonds	-
Unigene0002097	8.66667	1.66667	1.7266	1.3813	1.6224	0	0.6135	0.3553	1.57677	0.322933	-2.28766	0.00642764	0.0150711	yes	-	--	-	-	-	-
Unigene0002098	3241.67	865.333	53.681	52.1542	53.7836	15.4425	14.4039	14.9192	53.2063	14.9219	-1.83417	0	0	yes	PNO1	glyoxal oxidase [Piloderma croceum F 1598]	-	-	-	-
Unigene0002101	0	3.33333	0	0	0	0.9215	0	0.8482	0.001	0.5899	9.20433	0.00920827	0.0209594	yes	PER32	--	-	-	-	-
Unigene0002102	0.333333	4.33333	0	0.1271	0	0	1.3552	0.5232	0.0423667	0.626133	3.88547	0.0141176	0.0309192	yes	-	--	-	-	-	-
Unigene0002103	47	106.667	2.2596	1.1504	2.7987	5.3735	3.8442	5.2417	2.06957	4.8198	1.21964	1.51285e-05	4.74614e-05	yes	-	--	-	-	-	-
Unigene0002104	6552	44968	46.0938	46.2897	46.685	333.86	330.628	338.556	46.3562	334.348	2.85052	0	0	yes	-	small secreted protein [Lentinula edodes]	-	-	-	-
Unigene0002109	6.66667	19.6667	0.7685	0.5764	2.9337	3.8662	2.5033	5.9308	1.4262	4.1001	1.52348	0.0139076	0.0308522	yes	-	--	-	-	-	-
Unigene0002112	3.33333	0	0	1.7037	0.5002	0	0	0	0.734633	0.001	-9.52088	0.00920827	0.0209594	yes	-	--	-	-	-	-
Unigene0002113	2.66667	0	0.8662	0.8663	0	0	0	0	0.5775	0.001	-9.17368	0.0218739	0.0457541	yes	-	--	-	-	-	-
Unigene0002114	61.6667	21	9.4645	8.2998	10.7743	2.1161	3.7941	4.1949	9.51287	3.36837	-1.49783	4.3257e-07	1.51064e-06	yes	KU80	SPOC domain-like protein [Coniophora puteana RWD-64-598 SS2]	ko03450//Non-homologous end-joining//Replication and repair//Genetic Information Processing	-	-	-
Unigene0002115	109	50	11.4678	10.0233	9.4391	5.6528	5.4544	3.9951	10.3101	5.0341	-1.03425	3.48333e-07	1.22406e-06	yes	butA	L-2,3-butanediol dehydrogenase [Phlebia centrifuga]	-	-	-	-
Unigene0002118	0	46.3333	0	0	0	0	6.9943	0	0.001	2.33143	11.187	4.25395e-11	1.78417e-10	yes	-	permease, partial [Mucor ambiguus]	-	-	-	-
Unigene0002123	453.333	5953.67	4.3681	4.8601	4.8762	64.2164	64.9029	65.3102	4.70147	64.8098	3.78503	0	0	yes	-	zf-RanBP domain protein [Rhizoctonia solani AG-3 Rhs1AP]	-	-	-	-
Unigene0002124	119.667	447	2.1132	2.0193	1.7466	7.927	7.2121	8.0369	1.9597	7.72533	1.97896	4.95473e-72	5.01265e-71	yes	agl1	glycoside hydrolase family 31 protein [Neolentinus lepideus HHB14362 ss-1]	ko00500//Starch and sucrose metabolism//Carbohydrate metabolism//Metabolism;ko00052//Galactose metabolism//Carbohydrate metabolism//Metabolism	-	-	-
Unigene0002126	1277.33	3212.33	10.8088	11.179	10.3715	28.1488	28.9188	28.7135	10.7864	28.5937	1.40648	4.42534e-238	9.82674e-237	yes	pgp1	glycoprotease [Laetiporus sulphureus 93-53]	-	-	GO:0003824//catalytic activity;GO:0016740//transferase activity	GO:0071704//organic substance metabolic process;GO:0044238//primary metabolic process;GO:0043170//macromolecule metabolic process;GO:0008152//metabolic process
Unigene0002131	25.3333	88	1.2502	0.8001	2.0558	3.9133	6.2192	4.5794	1.3687	4.90397	1.84114	6.70051e-09	2.55366e-08	yes	priB	Protein priB [Leucoagaricus sp. SymC.cos]	-	-	-	-
Unigene0002132	994	2895.33	32.7327	31.9972	31.4193	97.5321	98.4302	98.8912	32.0497	98.2845	1.61665	0	0	yes	chiA1	chitinase [Paxillus involutus ATCC 200175]	ko00520//Amino sugar and nucleotide sugar metabolism//Carbohydrate metabolism//Metabolism	-	GO:0003824//catalytic activity;GO:0016798//hydrolase activity, acting on glycosyl bonds;GO:0016787//hydrolase activity	GO:0008152//metabolic process;GO:0071704//organic substance metabolic process
Unigene0002133	2.66667	61	0.1658	0.0829	0.0974	2.5485	2.3074	3.4546	0.115367	2.77017	4.58567	7.2514e-25	4.26678e-24	yes	SPAC22F8.04	GDP-fucose transporter [Rhizopogon vesiculosus]	-	GO:0016020//membrane;GO:0044425//membrane part;GO:0031224//intrinsic component of membrane	-	-
Unigene0002134	326.333	143.333	8.3853	7.8468	7.868	3.7967	3.7174	3.6391	8.03337	3.71773	-1.11158	2.61044e-25	1.55019e-24	yes	SPCC663.06c	NAD(P)-binding protein [Punctularia strigosozonata HHB-11173 SS5]	-	-	-	-
Unigene0002137	34.3333	68.3333	1.1894	1.0495	1.6024	2.0726	2.2374	3.5273	1.28043	2.61243	1.02876	0.000441125	0.00122607	yes	-	--	-	-	-	-
Unigene0002140	21	44.6667	0.5766	0.2998	0.6772	1.2118	0.8468	1.3289	0.517867	1.12917	1.12461	0.00111604	0.00295686	yes	-	WD40 repeat-like protein [Sistotremastrum suecicum HHB10207 ss-3]	-	-	-	-
Unigene0002141	2616	123014	28.9747	28.4314	28.9944	1441.83	1430.82	1401.83	28.8002	1424.83	5.62857	0	0	yes	-	Alpha-ketoglutarate-dependent dioxygenase alkB 6 [Hypsizygus marmoreus]	-	-	-	-
Unigene0002147	2.66667	13.3333	0.5726	0.2863	0.3363	2.8807	0.6782	2.6514	0.3984	2.0701	2.37741	0.00251516	0.00633588	yes	-	--	-	-	-	-
Unigene0002152	41.3333	81	1.645	1.2712	2.02	3.1764	4.2068	2.7697	1.6454	3.3843	1.04042	5.0772e-05	0.000153435	yes	CBH1	cellobiohydrolase [Athelia rolfsii]	-	-	-	-
Unigene0002159	718.667	25400.3	11.4286	11.8461	10.3955	428.02	418.774	410.51	11.2234	419.101	5.22272	0	0	yes	-	centrosomal protein atpase [Lentinula edodes]	-	-	-	-
Unigene0002161	86.3333	195.333	1.4528	1.7296	1.5236	3.2095	4.056	3.9506	1.56867	3.7387	1.253	1.50865e-15	7.24599e-15	yes	-	Transcriptional regulator prz1 OS=Schizosaccharomyces pombe (strain 972 / ATCC 24843) GN=prz1 PE=1 SV=1 [Rhizoctonia solani AG-1 IB]	-	-	-	-
Unigene0002163	3.33333	11.3333	0.1809	0.1809	0.1062	0.4045	0.6428	0.6515	0.156	0.566267	1.85994	0.00487534	0.0117017	yes	-	oxidoreductase [Serpula lacrymans var. lacrymans S7.9] [Serpula lacrymans]	-	-	-	-
Unigene0002167	7346.33	2994.67	97.355	103.425	99.788	42.7706	44.1484	42.1277	100.189	43.0156	-1.2198	1.49061e-213	3.06779e-212	yes	mug80	ubiquitin activating enzyme [Sanghuangporus baumii]	-	-	-	-
Unigene0002172	12	124.333	0.6714	0.3777	0.5421	5.2537	7.2063	5.0082	0.5304	5.82273	3.45654	8.5745e-33	5.73375e-32	yes	-	SPO22-domain-containing protein [Fibulorhizoctonia sp. CBS 109695]	-	-	-	-
Unigene0002174	43.6667	125.333	1.5235	1.4147	2.1302	5.3525	4.554	5.1504	1.68947	5.01897	1.57082	5.97517e-15	2.82362e-14	yes	PAL	phenylalanine ammonia-lyase [Sistotremastrum niveocremeum HHB9708]	ko00360//Phenylalanine metabolism//Amino acid metabolism//Metabolism	-	-	GO:0008152//metabolic process
Unigene0002175	84.3333	36	2.3323	2.6491	2.7055	0.9978	1.1595	1.2739	2.5623	1.14373	-1.16369	1.3548e-07	4.85239e-07	yes	-	WD40 repeat-like protein [Daedalea quercina L-15889]	-	-	-	-
Unigene0002178	518.667	1453.33	5.0384	6.1145	5.8084	14.9774	17.3635	17.5429	5.65377	16.6279	1.55632	3.24164e-74	3.3511e-73	yes	Pms2	G-alpha-domain-containing protein [Fibulorhizoctonia sp. CBS 109695]	-	-	-	-
Unigene0002179	121	272	2.484	2.7478	3.2273	7.0772	7.29	5.6092	2.8197	6.6588	1.23972	1.19651e-16	5.90859e-16	yes	-	DNA repair protein endonuclease SAE2/ctip carboxy-terminal protein [Rhizoctonia solani AG-3 Rhs1AP]	-	-	-	-
Unigene0002181	49.6667	100	1.9385	2.3859	1.4449	4.4173	4.1062	3.874	1.9231	4.1325	1.10358	2.6091e-07	9.23098e-07	yes	-	DNA repair protein endonuclease SAE2/ctip carboxy-terminal protein [Rhizoctonia solani AG-3 Rhs1AP]	-	-	-	-
Unigene0002185	4	19.6667	0.76	0.095	0.3347	2.8673	1.5752	1.7594	0.396567	2.0673	2.38211	0.000139376	0.000405279	yes	-	--	-	-	-	-
Unigene0002187	43.6667	122.667	2.1076	1.2997	1.4027	5.3796	5.034	3.9756	1.60333	4.7964	1.58088	5.20321e-12	2.24975e-11	yes	-	Esterase/lipase/thioesterase [Heterobasidion irregulare TC 32-1]	-	-	-	-
Unigene0002188	1571.67	635.667	48.2366	48.4427	48.7384	19.6233	21.1381	21.0767	48.4726	20.6127	-1.23363	4.2412e-123	5.91228e-122	yes	rpsL	ribosomal protein S12 [Gloeophyllum trabeum ATCC 11539]	ko03010//Ribosome//Translation//Genetic Information Processing	-	-	-
Unigene0002190	49	254.333	1.1952	0.7795	2.1668	6.7387	8.463	6.844	1.3805	7.34857	2.41227	6.84199e-21	3.73303e-20	yes	-	cytochrome p450 [Moniliophthora roreri MCA 2997]	-	-	-	-
Unigene0002192	565.333	1416	8.8239	9.8793	8.4959	23.3185	22.623	25.7267	9.06637	23.8894	1.39777	1.73296e-79	1.85762e-78	yes	sconB	WD40 repeat-like protein [Fibulorhizoctonia sp. CBS 109695]	ko04111//Cell cycle - yeast//Cell growth and death//Cellular Processes;ko04120//Ubiquitin mediated proteolysis//Folding, sorting and degradation//Genetic Information Processing	-	-	-
Unigene0002195	28.3333	10.6667	2.6114	1.4922	1.3875	0.417	0.8837	0.8956	1.83037	0.7321	-1.32202	0.0035241	0.00868306	yes	-	54S ribosomal protein L12, mitochondrial [Hypsizygus marmoreus]	-	-	-	-
Unigene0002196	1.33333	8.33333	0	0	0.4438	0.2112	2.5735	0	0.147933	0.928233	2.64954	0.00694967	0.0162051	yes	-	hypothetical protein CIRG_10393 [Coccidioides immitis RMSCC 2394]	-	-	-	-
Unigene0002198	114	278	6.368	6.8073	6.5767	15.7102	18.5956	16.4932	6.584	16.933	1.3628	3.7269e-27	2.28194e-26	yes	-	--	-	-	-	-
Unigene0002205	4837	1132.67	142.769	149.493	148.309	37.1111	36.7231	34.7805	146.857	36.2049	-2.02015	0	0	yes	FLD1	glutathione-dependent formaldehyde dehydrogenase [Daedalea quercina L-15889]	ko01200//Carbon metabolism//Global and Overview//Metabolism;ko00010//Glycolysis / Gluconeogenesis//Carbohydrate metabolism//Metabolism;ko01220//Degradation of aromatic compounds//Global and Overview//Metabolism;ko00071//Fatty acid degradation//Lipid metabolism//Metabolism;ko00680//Methane metabolism//Energy metabolism//Metabolism;ko00350//Tyrosine metabolism//Amino acid metabolism//Metabolism	-	GO:0046872//metal ion binding;GO:0016614//oxidoreductase activity, acting on CH-OH group of donors;GO:0046914//transition metal ion binding;GO:0043167//ion binding;GO:0016616//oxidoreductase activity, acting on the CH-OH group of donors, NAD or NADP as acceptor;GO:0003824//catalytic activity;GO:0043169//cation binding;GO:0016491//oxidoreductase activity;GO:0005488//binding	GO:0044699//single-organism process;GO:0044710//single-organism metabolic process;GO:0008152//metabolic process
Unigene0002208	22.3333	2.33333	3.0009	2.2507	1.2116	0.2097	0.5554	0	2.1544	0.255033	-3.07853	1.03635e-05	3.29801e-05	yes	-	--	-	-	-	-
Unigene0002209	2022.33	37333.7	20.6724	22.3496	22.3229	418.394	426.022	422.994	21.7816	422.47	4.27766	0	0	yes	rrp8	expressed protein [Schizophyllum commune H4-8]	-	-	-	-
Unigene0002211	266.667	78	49.0224	40.977	34.3018	12.4928	14.4715	11.8051	41.4337	12.9231	-1.68085	2.04004e-23	1.16929e-22	yes	-	UDP-glucuronic acid decarboxylase 1 [Termitomyces sp. J132]	ko00500//Starch and sucrose metabolism//Carbohydrate metabolism//Metabolism;ko00520//Amino sugar and nucleotide sugar metabolism//Carbohydrate metabolism//Metabolism	-	-	-
Unigene0002212	15.3333	5.66667	0.851	0.6619	0.7774	0.2643	0.448	0.1946	0.763433	0.3023	-1.33652	0.0117755	0.0264087	yes	-	--	-	-	-	-
Unigene0002214	0	13.3333	0	0	0	0	7.6868	0	0.001	2.56227	11.3232	1.70179e-06	5.71611e-06	yes	-	--	-	-	-	-
Unigene0002215	50.6667	174.667	0.643	0.7202	0.6948	2.3722	2.8027	2.3157	0.686	2.49687	1.86384	4.65416e-27	2.84132e-26	yes	-	zf-C3HC-domain-containing protein [Punctularia strigosozonata HHB-11173 SS5]	-	-	-	-
Unigene0002218	10	79.3333	0.2819	0.3947	0.1987	1.9538	1.6694	3.6546	0.291767	2.42593	3.05565	5.43938e-14	2.49828e-13	yes	-	acetyl-CoA synthetase-like protein [Neolentinus lepideus HHB14362 ss-1]	-	-	-	-
Unigene0002219	3	0	0	0	1.566	0	0	0	0.522	0.001	-9.02791	0.0140583	0.0308595	yes	-	--	-	-	-	-
Unigene0002220	6	0.666667	0.2929	1.1716	1.376	0.1637	0.1734	0	0.946833	0.112367	-3.0749	0.00974852	0.0220997	yes	-	--	-	-	-	-
Unigene0002224	182.667	57.3333	2.8787	2.9102	3.3257	1.0375	1.062	0.9064	3.0382	1.00197	-1.60038	1.28647e-22	7.26723e-22	yes	-	WD40 repeat-like protein [Obba rivulosa]	-	-	-	-
Unigene0002229	12	27	0.9314	0.4657	0.8204	1.6268	1.5168	2.0364	0.739167	1.72667	1.22402	0.00192339	0.00494012	yes	-	--	-	-	-	-
Unigene0002232	0.666667	13	0.2057	0	0	1.3795	0.9744	2.0103	0.0685667	1.45473	4.4071	4.92533e-06	1.60776e-05	yes	-	--	-	-	-	-
Unigene0002233	1.33333	8.33333	0.18	0	0.6341	0.2012	4.6892	0.3703	0.271367	1.75357	2.69198	0.00694967	0.0162051	yes	-	--	-	-	-	-
Unigene0002234	51804.3	346375	186.515	194.706	184.437	1256.44	1355.86	1368.6	188.553	1326.97	2.8151	0	0	yes	-	--	-	-	-	-
Unigene0002236	18.3333	110.333	1.1493	1.5549	1.191	9.3711	8.5675	6.9559	1.2984	8.29817	2.67606	9.85614e-26	5.89839e-25	yes	-	--	-	-	-	-
Unigene0002237	55.6667	106	0.4321	0.6662	0.4758	1.0567	1.0236	1.0838	0.5247	1.0547	1.00727	6.72304e-07	2.31816e-06	yes	ordA	RNA-directed DNA polymerase from mobile element jockey, partial [Trametes pubescens]	-	-	-	-
Unigene0002239	6550.67	1856.67	113.98	115.55	123.901	33.4074	35.3346	36.2561	117.81	34.9994	-1.75106	1.19029e-277	3.00094e-276	yes	hem1	5-aminolevulinate synthase [Moniliophthora roreri MCA 2997]	ko00260//Glycine, serine and threonine metabolism//Amino acid metabolism//Metabolism;ko00860//Porphyrin and chlorophyll metabolism//Metabolism of cofactors and vitamins//Metabolism	-	GO:0016740//transferase activity;GO:0016747//transferase activity, transferring acyl groups other than amino-acyl groups;GO:0003824//catalytic activity;GO:0016748//succinyltransferase activity;GO:0005488//binding;GO:0016746//transferase activity, transferring acyl groups;GO:0043167//ion binding;GO:0043168//anion binding;GO:0016410//N-acyltransferase activity;GO:0016749//N-succinyltransferase acti…	GO:0046483//heterocycle metabolic process;GO:0044249//cellular biosynthetic process;GO:0018130//heterocycle biosynthetic process;GO:0009987//cellular process;GO:0044237//cellular metabolic process;GO:0008152//metabolic process;GO:0009058//biosynthetic process
Unigene0002240	443.333	169.667	14.3422	12.9197	12.4334	6.0124	5.2579	4.8019	13.2318	5.3574	-1.3044	6.69865e-32	4.42675e-31	yes	hem1	5-aminolevulinate synthase [Moniliophthora roreri MCA 2997]	ko00260//Glycine, serine and threonine metabolism//Amino acid metabolism//Metabolism;ko00860//Porphyrin and chlorophyll metabolism//Metabolism of cofactors and vitamins//Metabolism	-	GO:0005488//binding;GO:0043167//ion binding;GO:0016410//N-acyltransferase activity;GO:0043168//anion binding;GO:0016748//succinyltransferase activity;GO:0016749//N-succinyltransferase activity;GO:0003824//catalytic activity;GO:0016747//transferase activity, transferring acyl groups other than amino-acyl groups;GO:0016740//transferase activity;GO:0016746//transferase activity, transferring acyl gr…	GO:0044237//cellular metabolic process;GO:0044249//cellular biosynthetic process;GO:0046483//heterocycle metabolic process;GO:0009987//cellular process;GO:0018130//heterocycle biosynthetic process;GO:0008152//metabolic process;GO:0009058//biosynthetic process
Unigene0002241	258.667	88.3333	9.1527	11.2397	9.417	3.356	4.2495	3.2019	9.93647	3.60247	-1.46375	1.09528e-21	6.06784e-21	yes	-	nucleolar protein [Moniliophthora roreri MCA 2997]	-	-	-	-
Unigene0002244	17.6667	56	0.7754	1.5509	1.6559	5.2011	3.8407	4.0618	1.3274	4.36787	1.71833	6.42153e-08	2.3359e-07	yes	-	WD40 repeat-like protein [Daedalea quercina L-15889]	-	-	-	-
Unigene0002246	23	74.6667	3.3249	1.52	2.0084	8.8143	7.426	7.3308	2.28443	7.85703	1.78215	6.92229e-10	2.74674e-09	yes	alr3466	WD40 repeat-like protein, partial [Fibulorhizoctonia sp. CBS 109695]	-	-	-	-
Unigene0002250	30.3333	166	3.9314	3.2763	3.2066	17.5796	22.7647	20.0007	3.47143	20.115	2.53467	1.20526e-35	8.39205e-35	yes	HET-E1	WD40 repeat-like protein [Obba rivulosa]	-	-	-	-
Unigene0002252	29	63	1.7036	2.1736	1.449	5.3193	3.131	3.808	1.7754	4.0861	1.20258	4.67471e-05	0.000141573	yes	HET-E1	WD40 repeat-like protein, partial [Fibulorhizoctonia sp. CBS 109695]	-	-	-	-
Unigene0002253	79.6667	218.667	3.8251	4.2399	3.4642	11.7977	11.5717	10.1948	3.84307	11.1881	1.54163	4.55471e-26	2.73851e-25	yes	HET-E1	WD40 repeat-like protein [Obba rivulosa]	-	-	-	-
Unigene0002254	139	468	2.6634	2.7643	3.5074	10.1501	10.8735	10.3595	2.97837	10.461	1.81243	7.06439e-61	6.52146e-60	yes	alr3466	WD40 repeat-like protein [Fibulorhizoctonia sp. CBS 109695]	-	-	-	-
Unigene0002257	47.6667	94.6667	1.9941	2.0808	2.4948	5.1852	3.748	4.6386	2.1899	4.52393	1.04671	1.23424e-06	4.18416e-06	yes	HET-E1	WD40 repeat-like protein, partial [Fomitiporia mediterranea MF3/22]	-	-	-	-
Unigene0002260	2345.33	1015.33	64.517	63.1644	65.1961	29.571	29.8812	28.4228	64.2925	29.2917	-1.13416	3.91944e-144	6.02349e-143	yes	EPHX1	alpha/beta-hydrolase [Fibulorhizoctonia sp. CBS 109695]	-	-	-	-
Unigene0002261	28	530	0.9553	0.5531	0.7086	15.1476	14.1731	14.8731	0.739	14.7313	4.31716	8.43845e-212	1.72879e-210	yes	rds1	protein Rds1 [Rhodotorula toruloides NP11]	-	-	-	-
Unigene0002263	13.6667	358	0.4423	0.7863	0.9235	20.9307	17.9272	19.467	0.717367	19.4416	4.76029	4.04661e-141	6.1524e-140	yes	-	--	-	-	-	-
Unigene0002274	129.333	26	4.2477	5.2333	4.3504	0.8737	1.3282	0.7692	4.61047	0.990367	-2.21888	1.43379e-21	7.92858e-21	yes	xynA	beta-1,4-endoxylanase [Gloeophyllum trabeum]	-	-	-	-
Unigene0002276	19	172	0.3473	0.3126	0.3875	3.6303	3.1264	3.1627	0.349133	3.30647	3.24344	4.0292e-53	3.42558e-52	yes	-	--	-	-	-	-
Unigene0002277	657.333	210	7.0255	7.8969	8.0184	2.7864	2.6387	2.2923	7.64693	2.57247	-1.57173	2.69807e-60	2.4738e-59	yes	ago1	argonaute-like protein [Obba rivulosa]	-	-	-	-
Unigene0002280	8.33333	23.3333	0.4924	0.5909	0.1735	1.5412	0.8164	1.4185	0.418933	1.2587	1.58714	0.0014898	0.00387249	yes	-	hypothetical protein K443DRAFT_674820 [Laccaria amethystina LaAM-08-1]	-	-	-	-
Unigene0002287	0	7.66667	0	0	0	0.29	0.3585	0.4449	0.001	0.364467	8.50964	3.97938e-05	0.000121373	yes	-	--	-	-	-	-
Unigene0002288	14	62	0.5889	0.8413	0.3952	3.7619	2.3416	2.5536	0.608467	2.8857	2.24567	8.20542e-11	3.39872e-10	yes	-	expressed protein [Schizophyllum commune H4-8]	-	-	-	-
Unigene0002291	7	21.6667	0.3993	0.7986	0.5628	2.5889	1.6079	1.5612	0.5869	1.91933	1.70942	0.000380249	0.00106399	yes	bzz1	Protein BZZ1 [Leucoagaricus sp. SymC.cos]	-	-	-	-
Unigene0002300	8	29	0.5971	0.1791	0.7714	1.8689	1.9093	1.9658	0.515867	1.91467	1.89202	1.50771e-05	4.73111e-05	yes	-	--	-	-	-	-
Unigene0002308	175.333	475	3.0661	3.4843	4.6068	10.394	11.885	9.3004	3.71907	10.5265	1.50101	2.75897e-25	1.63731e-24	yes	-	hypothetical protein STEHIDRAFT_116451 [Stereum hirsutum FP-91666 SS1]	-	-	-	-
Unigene0002312	23	314.667	0.2236	0.3354	0.476	5.2337	4.4527	4.8891	0.345	4.8585	3.81584	3.56684e-97	4.26536e-96	yes	-	expressed protein [Schizophyllum commune H4-8]	-	-	-	-
Unigene0002314	1215	559.667	22.1386	21.9544	20.0685	11.2579	9.6018	10.2927	21.3872	10.3841	-1.04236	1.12764e-48	9.18232e-48	yes	ago3	Piwi-domain-containing protein [Laetiporus sulphureus 93-53]	-	-	GO:0016491//oxidoreductase activity;GO:0003824//catalytic activity;GO:0005488//binding;GO:0048037//cofactor binding	-
Unigene0002315	3.33333	0	0.9591	0.137	0.3219	0	0	0	0.472667	0.001	-8.88468	0.00920827	0.0209594	yes	ago3	Piwi-domain-containing protein [Coniophora puteana RWD-64-598 SS2]	-	-	-	-
Unigene0002317	408.333	3892.33	7.1228	6.7684	5.867	66.1649	66.8879	66.2285	6.58607	66.4271	3.33428	0	0	yes	SPAC32A11.02c	conserved fungal protein [Lentinula edodes]	-	-	-	-
Unigene0002319	6649.67	2379.33	47.2052	49.5096	47.9917	18.7259	17.888	17.8741	48.2355	18.1627	-1.40912	1.39754e-292	3.64251e-291	yes	ubp10	spindle pole body protein [Laccaria bicolor S238N-H82]	ko03040//Spliceosome//Transcription//Genetic Information Processing	-	GO:0043169//cation binding;GO:0046914//transition metal ion binding;GO:0043167//ion binding;GO:0046872//metal ion binding;GO:0016787//hydrolase activity;GO:0003824//catalytic activity;GO:0005488//binding	-
Unigene0002320	37.3333	223.333	1.0315	0.9612	0.7435	6.29	5.6923	5.4275	0.912067	5.80327	2.66965	7.39183e-54	6.34035e-53	yes	-	acetyl-CoA synthetase-like protein [Moniliophthora roreri MCA 2997]	-	-	-	-
Unigene0002324	496.333	143	20.8598	18.513	19.9649	6.1366	5.2462	6.5051	19.7792	5.96263	-1.72996	1.16476e-58	1.05399e-57	yes	xgeA	glycoside hydrolase family 12 protein [Jaapia argillacea MUCL 33604]	-	-	GO:0003824//catalytic activity;GO:0016798//hydrolase activity, acting on glycosyl bonds;GO:0016787//hydrolase activity	-
Unigene0002325	17	191.667	0.5359	0.6698	0.5901	5.8407	8.1319	7.3745	0.5986	7.1157	3.57134	1.96154e-52	1.6588e-51	yes	-	cytochrome P450 [Auricularia subglabra TFB-10046 SS5]	-	-	-	-
Unigene0002326	37	75	2.6652	4.0762	2.3017	6.0464	5.7562	7.5815	3.01437	6.46137	1.09998	3.22166e-05	9.891e-05	yes	-	cell polarity protein [Lentinula edodes]	-	-	-	-
Unigene0002328	22.3333	62.6667	0.8842	0.8489	0.7478	2.8863	2.1784	2.2927	0.826967	2.45247	1.56833	5.91679e-09	2.25848e-08	yes	-	QCR6 subunit 6 of the ubiquinol cytochrome-c reductase complex [Lentinula edodes]	-	-	-	-
Unigene0002330	58.6667	14	5.7356	6.8624	6.3757	2.0609	1.8196	0.9484	6.32457	1.60963	-1.97423	2.19915e-10	8.95106e-10	yes	ordA	cytochrome p450 [Moniliophthora roreri MCA 2997]	-	-	GO:0005488//binding	-
Unigene0002331	0.666667	50.6667	0.0702	0	0	0	6.3151	0	0.0234	2.10503	6.49119	9.61306e-10	3.78992e-09	yes	-	conserved hypothetical protein [Mucor ambiguus]	-	-	-	-
Unigene0002333	0	4	0	0	0	0	0.7535	0.6546	0.001	0.469367	8.87457	0.00415639	0.0100569	yes	actbc	actin-1 [Batrachochytrium dendrobatidis JEL423]	ko04145//Phagosome//Transport and catabolism//Cellular Processes	GO:1902493//acetyltransferase complex;GO:0060187//cell pole;GO:0005856//cytoskeleton;GO:0070938//contractile ring;GO:0044422//organelle part;GO:0005654//nucleoplasm;GO:1990234//transferase complex;GO:0031248//protein acetyltransferase complex;GO:0032991//macromolecular complex;GO:0044446//intracellular organelle part;GO:0005826//actomyosin contractile ring;GO:0043228//non-membrane-bounded organel…	GO:0097159//organic cyclic compound binding;GO:0032549//ribonucleoside binding;GO:1901363//heterocyclic compound binding;GO:0005488//binding;GO:0005198//structural molecule activity;GO:0036094//small molecule binding;GO:0001883//purine nucleoside binding;GO:0032550//purine ribonucleoside binding;GO:0097367//carbohydrate derivative binding;GO:0001882//nucleoside binding	GO:0031326//regulation of cellular biosynthetic process;GO:0006259//DNA metabolic process;GO:0022414//reproductive process;GO:0030036//actin cytoskeleton organization;GO:0006725//cellular aromatic compound metabolic process;GO:0036211//protein modification process;GO:0050794//regulation of cellular process;GO:0007568//aging;GO:0030866//cortical actin cytoskeleton organization;GO:2000112//regulati…
Unigene0002335	3.66667	16.6667	0.9406	0	0.9207	4.2062	1.1141	3.2261	0.620433	2.8488	2.19901	0.00390078	0.00955104	yes	-	--	-	-	-	-
Unigene0002342	28	12.6667	0.7744	1.6456	1.9327	0.6492	0.6879	0.6972	1.4509	0.6781	-1.09738	0.0125949	0.0281659	yes	-	--	-	-	-	-
Unigene0002344	1.33333	16.3333	0.2445	0.2445	0	2.7337	1.593	2.2645	0.163	2.19707	3.75263	5.14094e-07	1.78495e-06	yes	-	--	-	-	-	-
Unigene0002345	2.33333	134.667	0.0691	0.0173	0.0406	3.5334	2.414	1.8305	0.0423333	2.59263	5.93648	3.06775e-41	2.28637e-40	yes	casB	mycorrhiza-upregulated peptidase C14 [Laccaria bicolor S238N-H82]	-	-	-	-
Unigene0002349	13.6667	3.66667	2.1295	1.0021	2.354	0	0.8902	0.6444	1.82853	0.511533	-1.83779	0.0118077	0.0264789	yes	-	--	-	-	-	-
Unigene0002351	48.3333	120.333	2.1409	3.3253	1.3375	5.9069	5.6109	6.6084	2.2679	6.04207	1.41369	6.66355e-08	2.42199e-07	yes	-	bestrophin domain protein [Rhizoctonia solani AG-3 Rhs1AP]	-	-	-	-
Unigene0002352	222.667	1515.67	5.2793	4.7627	5.8313	38.5496	36.3998	38.0008	5.2911	37.6501	2.83101	0	0	yes	-	Cell surface glycoprotein 1 [Rhizoctonia solani]	-	-	-	-
Unigene0002353	122	309	3.2973	3.9157	4.184	9.0835	9.6588	11.3291	3.799	10.0238	1.39974	1.86479e-24	1.0906e-23	yes	-	proteophosphoglycan 5 [Rhizoctonia solani AG-1 IB]	-	-	-	-
Unigene0002354	410.333	794.667	6.3501	4.6123	6.4535	11.9259	12.0655	11.3343	5.8053	11.7752	1.02031	1.29759e-21	7.17983e-21	yes	YVC1	receptor-activated ca2+-permeable cation channel [Moniliophthora roreri MCA 2997]	-	-	-	-
Unigene0002357	866.333	2059	13.3605	13.0399	13.5166	32.6595	32.9616	34.007	13.3057	33.2094	1.31955	3.24599e-180	5.89827e-179	yes	-	predicted protein [Fibroporia radiculosa]	-	-	-	-
Unigene0002358	142.667	276.667	0.7325	0.8448	0.8352	1.6377	1.6718	1.6064	0.804167	1.63863	1.02693	1.48629e-19	7.86761e-19	yes	-	Protein Ycf2 (chloroplast) [Olimarabidopsis pumila] [Rhizoctonia solani]	-	-	-	-
Unigene0002360	2.33333	15.3333	0	0.5001	0.2349	1.0063	1.4215	2.5727	0.245	1.66683	2.76626	0.000361872	0.00101425	yes	THI73	MFS general substrate transporter [Stereum hirsutum FP-91666 SS1]	-	-	-	GO:0044699//single-organism process;GO:0044763//single-organism cellular process;GO:0009987//cellular process
Unigene0002361	1.33333	6.66667	0	0.2222	0	0.8694	0.2632	0.1143	0.0740667	0.415633	2.48842	0.0235722	0.0489537	yes	-	--	-	-	-	-
Unigene0002365	0.333333	7	0	0	0.0884	0.2524	0.8915	0.6196	0.0294667	0.587833	4.31825	0.00102374	0.00272237	yes	At2g47250	DUF1605-domain-containing protein, partial [Fibulorhizoctonia sp. CBS 109695]	ko03040//Spliceosome//Transcription//Genetic Information Processing	-	GO:0003824//catalytic activity;GO:0016887//ATPase activity;GO:0001882//nucleoside binding;GO:0042623//ATPase activity, coupled;GO:0001883//purine nucleoside binding;GO:0097367//carbohydrate derivative binding;GO:0005488//binding;GO:0036094//small molecule binding;GO:0016787//hydrolase activity;GO:0097159//organic cyclic compound binding;GO:0032550//purine ribonucleoside binding;GO:0017111//nucleo…	-
Unigene0002367	37.3333	115.333	1.0715	1.4612	1.2967	4.2832	4.5381	3.675	1.27647	4.16543	1.70631	2.79881e-16	1.37207e-15	yes	SPBC16A3.02c	Zinc-binding oxidoreductase [Xanthophyllomyces dendrorhous]	-	-	-	-
Unigene0002372	20879.3	5186.67	455.722	423.726	443.341	116.152	114.602	114.794	440.93	115.183	-1.93663	0	0	yes	RPL44	60S ribosomal protein L44 [Obba rivulosa]	ko03010//Ribosome//Translation//Genetic Information Processing	GO:0030529//intracellular ribonucleoprotein complex;GO:1990904//ribonucleoprotein complex;GO:0044444//cytoplasmic part;GO:0005737//cytoplasm;GO:0005622//intracellular;GO:0032991//macromolecular complex;GO:0044424//intracellular part;GO:0005623//cell;GO:0044464//cell part	-	GO:0010467//gene expression;GO:0043170//macromolecule metabolic process;GO:0008152//metabolic process;GO:0071704//organic substance metabolic process
Unigene0002378	24.3333	2	1.7829	2.4621	2.2934	0.3796	0.2011	0	2.17947	0.193567	-3.49307	2.71409e-09	1.05009e-08	yes	-	hypothetical protein DICSQDRAFT_56383, partial [Dichomitus squalens LYAD-421 SS1]	-	-	-	-
Unigene0002381	13.6667	1	1.2066	0.8619	1.7209	0.289	0	0	1.26313	0.0963333	-3.71283	1.60008e-05	5.00989e-05	yes	-	--	-	-	-	-
Unigene0002383	25	0.333333	1.0699	1.4814	4.2532	0.092	0	0	2.26817	0.0306667	-6.20871	7.2801e-09	2.77104e-08	yes	-	--	-	-	-	-
Unigene0002384	74.6667	1	8.731	7.6664	8.7541	0.119	0	0.2191	8.38383	0.1127	-6.21705	1.91533e-38	1.38172e-37	yes	-	--	-	-	-	-
Unigene0002385	38.3333	18.3333	1.814	1.262	1.7138	0.9258	0.5605	0.8927	1.5966	0.793	-1.00961	0.00274067	0.0068802	yes	DCG1	Asp/Glu/hydantoin racemase [Xanthophyllomyces dendrorhous]	-	-	-	-
Unigene0002387	58	1.33333	6.7723	4.515	5.1968	0.2019	0	0.1858	5.4947	0.129233	-5.40999	4.50426e-25	2.66661e-24	yes	-	--	-	-	-	-
Unigene0002388	72.3333	30.6667	3.9168	5.3068	5.2682	2.0481	2.544	1.885	4.8306	2.15903	-1.16182	4.99631e-06	1.62955e-05	yes	-	--	-	-	-	-
Unigene0002389	575	194.667	30.4824	29.8099	26.5976	10.3733	9.9655	10.6854	28.9633	10.3414	-1.48579	1.3832e-56	1.22016e-55	yes	-	transposase, partial [Trametes versicolor FP-101664 SS1]	-	-	-	-
Unigene0002390	10.6667	2.66667	1.2901	1.0917	0.9325	0.3328	0.3526	0.2042	1.10477	0.296533	-1.89748	0.0042819	0.0103417	yes	-	--	-	-	-	-
Unigene0002394	59	119	8.7961	8.948	10.6875	22.7179	21.1956	16.3844	9.4772	20.0993	1.08461	5.55275e-08	2.02588e-07	yes	-	--	-	-	-	-
Unigene0002395	7	24	0.5055	0.5561	0	1.1868	1.7364	1.1443	0.353867	1.35583	1.9379	0.000825239	0.00222253	yes	-	--	-	-	-	-
Unigene0002396	1.33333	21.6667	0.1417	0	0	1.3462	0.6292	0.5831	0.0472333	0.852833	4.17439	3.10353e-07	1.0933e-06	yes	-	--	-	-	-	-
Unigene0002397	41764.3	11284.3	582.129	593.674	594.605	164.498	168.005	170.26	590.136	167.587	-1.81613	0	0	yes	Memo1	UPF0103-domain-containing protein, partial [Gloeophyllum trabeum ATCC 11539]	-	-	-	-
Unigene0002399	18.6667	48.6667	0.3437	0.2782	0.346	0.9879	1.0273	0.6567	0.322633	0.890633	1.46494	3.15689e-06	1.04451e-05	yes	HSF	Heat shock factor protein [Leucoagaricus sp. SymC.cos]	-	-	-	-
Unigene0002401	12824.7	246.667	355.067	368.021	379.848	7.9665	8.1184	6.3249	367.645	7.46993	-5.62108	0	0	yes	FMDH	NAD-dependent formate dehydrogenase [Gelatoporia subvermispora B]	ko01200//Carbon metabolism//Global and Overview//Metabolism;ko00630//Glyoxylate and dicarboxylate metabolism//Carbohydrate metabolism//Metabolism;ko00680//Methane metabolism//Energy metabolism//Metabolism	-	-	-
Unigene0002405	875.333	415.333	22.4463	25.3954	25.7397	12.8284	11.3264	12.4086	24.5271	12.1878	-1.00894	2.74674e-38	1.9778e-37	yes	flad1	FAD synthetase [Mycena chlorophos]	ko00740//Riboflavin metabolism//Metabolism of cofactors and vitamins//Metabolism	-	-	-
Unigene0002407	10338.3	33.6667	326.618	318.765	339.087	1.01	1.1058	1.2395	328.156	1.11843	-8.19676	0	0	yes	-	hypothetical protein CY34DRAFT_25410 [Suillus luteus UH-Slu-Lm8-n1]	-	-	-	-
Unigene0002408	18	92.6667	0.328	0.9185	0.6165	4.0338	2.642	3.3752	0.621	3.35033	2.43164	2.0345e-14	9.47328e-14	yes	-	--	-	-	-	-
Unigene0002411	42.3333	8	2.3771	2.1029	1.5571	0.3066	0.4332	0.4704	2.01237	0.4034	-2.31861	1.6939e-09	6.61346e-09	yes	-	--	-	-	-	-
Unigene0002415	32	10	2.4884	3.637	3.5972	0.8559	1.3603	0.9848	3.24087	1.067	-1.60282	3.99494e-05	0.000121806	yes	-	--	-	-	-	-
Unigene0002417	22.6667	5.66667	1.834	1.4061	1.0771	0.2734	0.2172	0.629	1.43907	0.3732	-1.94711	0.000137559	0.000400343	yes	-	--	-	-	-	-
Unigene0002419	492	1399.33	18.5948	18.0152	19.8391	54.0947	56.2831	57.8821	18.8164	56.0866	1.57567	3.63531e-155	5.88846e-154	yes	-	hypothetical protein PLICRDRAFT_120614 [Plicaturopsis crispa FD-325 SS-3]	-	-	-	-
Unigene0002422	81.3333	37.3333	2.9012	2.429	3.4075	1.3576	1.5183	1.319	2.91257	1.3983	-1.05862	5.22933e-06	1.70164e-05	yes	-	--	-	-	-	-
Unigene0002423	34.3333	2811	0.9268	0.9798	0.9642	84.0725	87.8517	76.0729	0.956933	82.6657	6.43273	0	0	yes	SPBPB10D8.01	MFS general substrate transporter [Punctularia strigosozonata HHB-11173 SS5]	-	-	-	-
Unigene0002424	5.66667	0.333333	0.369	1.4761	1.517	0	0	0.1898	1.1207	0.0632667	-4.14681	0.00405436	0.00990374	yes	-	cytochrome P450 [Laetiporus sulphureus 93-53]	-	-	GO:0043169//cation binding;GO:0005488//binding;GO:0046872//metal ion binding;GO:0003824//catalytic activity;GO:0043167//ion binding;GO:0016491//oxidoreductase activity	-
Unigene0002425	16.3333	64.6667	0.9215	0.4253	0.4579	2.5754	2.6027	2.4433	0.601567	2.54047	2.0783	1.10747e-11	4.7354e-11	yes	-	--	-	-	-	-
Unigene0002427	82.3333	528.333	3.8311	3.3828	3.3509	23.7374	22.6396	24.9512	3.5216	23.7761	2.75521	6.67986e-136	9.92131e-135	yes	pgaX	glycoside hydrolase family 28 protein [Sphaerobolus stellatus SS14]	ko00500//Starch and sucrose metabolism//Carbohydrate metabolism//Metabolism;ko00040//Pentose and glucuronate interconversions//Carbohydrate metabolism//Metabolism	-	-	-
Unigene0002430	49	7.66667	3.1846	4.1944	4.7439	0.6946	0.92	0.3996	4.04097	0.6714	-2.58946	1.05728e-11	4.52649e-11	yes	-	hypothetical protein TRAPUB_2498 [Trametes pubescens]	-	-	-	-
Unigene0002431	57.3333	155.667	1.0174	2.1366	3.1468	5.8764	6.2261	5.4785	2.10027	5.86033	1.48041	2.53817e-07	8.99299e-07	yes	-	--	-	-	-	-
Unigene0002432	7.33333	110.333	0.5352	0.5352	1.0476	12.7629	10.353	9.6362	0.706	10.9174	3.95081	8.33922e-38	5.96334e-37	yes	-	alpha/beta-hydrolase [Dichomitus squalens LYAD-421 SS1]	-	-	-	-
Unigene0002434	270.333	648.333	4.415	4.5243	4.361	11.4756	11.1606	10.9635	4.43343	11.1999	1.33699	9.87905e-72	9.96094e-71	yes	YCR023C	MFS general substrate transporter [Laetiporus sulphureus 93-53]	-	-	-	-
Unigene0002435	0	16	0	0	0	1.239	3.3549	2.0274	0.001	2.2071	11.1079	8.96108e-09	3.39794e-08	yes	-	--	-	-	-	-
Unigene0002439	96.3333	201.667	1.2808	1.17	1.3018	2.4781	2.9464	2.8257	1.25087	2.75007	1.13654	9.44137e-16	4.55812e-15	yes	CSF1	Protein CSF1, partial [Hypsizygus marmoreus]	-	-	-	-
Unigene0002442	119.333	17.6667	2.764	3.1552	4.0121	0.4955	0.3706	0.6439	3.31043	0.503333	-2.71743	6.52773e-24	3.77596e-23	yes	-	methyltransferase type 11 [Mycena chlorophos]	ko03013//RNA transport//Translation//Genetic Information Processing	-	-	-
Unigene0002445	0	7	0	0	0	0	3.9725	0	0.001	1.32417	10.3709	0.000163998	0.000473966	yes	-	--	-	-	-	-
Unigene0002447	863.333	192.667	35.7054	39.1522	38.377	10.4428	8.2121	7.9456	37.7449	8.86683	-2.08979	4.4928e-107	5.7143e-106	yes	SPBC365.16	sequence orphan [Colletotrichum tofieldiae]	-	-	-	-
Unigene0002450	3.33333	39.6667	0	0.0881	0.414	2.0194	1.7743	1.9947	0.167367	1.92947	3.52712	9.85718e-13	4.35406e-12	yes	-	--	-	-	-	-
Unigene0002456	16.6667	32.6667	0.3386	0.3838	0.4773	1.1356	0.508	0.7897	0.3999	0.8111	1.02024	0.0084179	0.0194324	yes	-	--	-	-	-	-
Unigene0002461	7751	535.667	137.56	142.102	144.698	9.6643	11.0601	10.1429	141.453	10.2891	-3.78114	0	0	yes	TBCE	RNI-like protein [Obba rivulosa]	-	-	-	-
Unigene0002462	0.333333	33	0	0	0.0938	0.2678	8.9854	0.0822	0.0312667	3.1118	6.63698	8.87661e-09	3.36638e-08	yes	-	hydrolase, partial [Mucor ambiguus]	-	-	-	-
Unigene0002463	235	46.3333	6.5845	6.0299	5.1558	1.2942	1.1712	1.2408	5.9234	1.2354	-2.26145	1.53563e-40	1.13478e-39	yes	egl5	glycoside hydrolase family 45 protein [Phlebiopsis gigantea 11061_1 CR5-6]	-	-	-	-
Unigene0002464	10.3333	24.6667	0.6063	0.7882	0.5697	0.7455	1.9388	2.2457	0.654733	1.64333	1.32765	0.00791229	0.0183216	yes	SLH1	Sec63-domain-containing protein [Peniophora sp. CONT]	-	-	-	-
Unigene0002465	31.6667	74.3333	1.2912	0.9009	0.7759	2.6184	2.6319	2.1937	0.989333	2.48133	1.32659	1.49792e-07	5.35576e-07	yes	-	--	-	-	-	-
Unigene0002466	9	0.666667	1.4465	0.9643	0.2265	0	0.2284	0	0.8791	0.0761333	-3.52943	0.00141315	0.00368036	yes	-	--	-	-	-	-
Unigene0002470	2424.67	611.333	38.9573	38.6663	40.0729	9.9774	10.6074	10.59	39.2322	10.3916	-1.91662	0	0	yes	-	glutathione s-transferase [Moniliophthora roreri MCA 2997]	-	-	-	-
Unigene0002472	81.3333	241	2.1044	1.6173	1.2129	5.8375	4.3156	5.3729	1.64487	5.17533	1.65368	5.07541e-18	2.58822e-17	yes	Acx	acyl-CoA dehydrogenase NM domain-like protein [Obba rivulosa]	-	-	-	-
Unigene0002473	455.667	36.6667	9.9268	10.0101	9.9274	0.7197	0.8363	0.9616	9.95477	0.8392	-3.5683	1.08946e-157	1.80255e-156	yes	ahlD	Metallo-hydrolase/oxidoreductase [Dichomitus squalens LYAD-421 SS1]	-	-	-	-
Unigene0002474	55.6667	3.66667	1.9861	2.0854	1.7106	0.185	0.2352	0	1.92737	0.140067	-3.78245	1.44594e-19	7.65703e-19	yes	-	hypothetical protein PLICRDRAFT_369097 [Plicaturopsis crispa FD-325 SS-3]	-	-	-	-
Unigene0002475	214.333	75.3333	6.1566	4.7158	3.7181	1.7084	1.9652	1.7971	4.8635	1.82357	-1.41523	8.05313e-13	3.56769e-12	yes	-	QCR6 subunit 6 of the ubiquinol cytochrome-c reductase complex [Lentinula edodes]	-	-	-	-
Unigene0002479	3	14	0	0.6453	0.6063	1.4428	1.8343	2.6559	0.4172	1.97767	2.24499	0.00109998	0.00291593	yes	-	--	-	-	-	-
Unigene0002480	11.3333	2	0.8465	1.4814	1.4914	0.4732	0.2507	0	1.2731	0.2413	-2.39945	0.00183508	0.00472453	yes	-	--	-	-	-	-
Unigene0002482	35.6667	10.6667	1.5448	2.7035	3.0997	0.5757	0.4574	1.1921	2.44933	0.741733	-1.72342	0.000139712	0.000406213	yes	-	--	-	-	-	-
Unigene0002484	40.6667	146.333	1.7325	1.6603	1.187	6.2137	5.2582	6.0162	1.5266	5.82937	1.93302	4.13669e-23	2.35702e-22	yes	-	hypothetical protein SERLADRAFT_465347 [Serpula lacrymans var. lacrymans S7.9] [Serpula lacrymans]	-	-	-	-
Unigene0002497	10.3333	2.33333	0.5361	0.8042	1.6791	0	0.5291	0.1839	1.00647	0.237667	-2.08229	0.017341	0.0374958	yes	-	tridomain enzyme adenylation-thiolation-dehydrogenase [Heterobasidion irregulare TC 32-1]	-	-	-	-
Unigene0002504	189	1237	1.4268	1.3714	1.326	9.6242	9.3355	9.4782	1.37473	9.4793	2.78563	0	0	yes	bfr1	Brefeldin A resistance protein [Hypsizygus marmoreus]	ko02010//ABC transporters//Membrane transport//Environmental Information Processing	GO:0016020//membrane	GO:0016817//hydrolase activity, acting on acid anhydrides;GO:0003824//catalytic activity;GO:0016462//pyrophosphatase activity;GO:0016787//hydrolase activity;GO:0017111//nucleoside-triphosphatase activity;GO:0016818//hydrolase activity, acting on acid anhydrides, in phosphorus-containing anhydrides	GO:0051179//localization;GO:0051234//establishment of localization
Unigene0002505	8.66667	49.6667	0.1453	0.1937	0.3412	1.651	0.975	1.3452	0.226733	1.32373	2.54554	7.31325e-11	3.03897e-10	yes	PDR12	Brefeldin A resistance protein [Hypsizygus marmoreus]	ko02010//ABC transporters//Membrane transport//Environmental Information Processing	-	-	-
Unigene0002507	15.3333	92.6667	2.0249	0.567	1.3318	1.6298	23.3115	1.4167	1.3079	8.786	2.74795	0.000176987	0.000510197	yes	-	atp synthase subunit beta [Plasmopara halstedii]	-	-	-	-
Unigene0002514	0	3.33333	0	0	0	0	2.9967	0	0.001	0.9989	9.9642	0.00613725	0.0144278	yes	-	hypothetical protein BDEG_22517 [Batrachochytrium dendrobatidis JEL423]	-	-	-	-
Unigene0002515	1.33333	103	0.1622	0	0.1906	0	29.498	0.1669	0.1176	9.8883	6.39376	1.83782e-11	7.79531e-11	yes	Nlrc3	rRNA intron-encoded homing endonuclease [Aspergillus oryzae RIB40]	-	-	-	-
Unigene0002518	2	81.3333	0	0.3901	0	7.5597	4.9289	5.0847	0.130033	5.85777	5.4934	2.89836e-30	1.87543e-29	yes	-	--	-	-	-	-
Unigene0002521	82	189.333	1.8571	1.2381	1.954	3.8493	3.5055	4.7172	1.68307	4.024	1.25754	5.51889e-11	2.30362e-10	yes	-	Glycoside Hydrolase Family 20 protein [Trametes cinnabarina]	ko00520//Amino sugar and nucleotide sugar metabolism//Carbohydrate metabolism//Metabolism;ko00511//Other glycan degradation//Glycan biosynthesis and metabolism//Metabolism;ko00603//Glycosphingolipid biosynthesis - globo series//Glycan biosynthesis and metabolism//Metabolism;ko00531//Glycosaminoglycan degradation//Glycan biosynthesis and metabolism//Metabolism	-	-	-
Unigene0002522	4.33333	0.333333	0.4533	0.6799	0.3993	0.1267	0	0	0.510833	0.0422333	-3.5964	0.0141176	0.0309192	yes	-	hypothetical protein HYDPIDRAFT_188260 [Hydnomerulius pinastri MD-312]	-	-	-	-
Unigene0002524	39	4.33333	1.0466	1.0965	0.9073	0.195	0.059	0.1026	1.0168	0.118867	-3.09662	6.30488e-13	2.8033e-12	yes	pgaX	glycoside hydrolase family 28 protein [Trametes versicolor FP-101664 SS1]	ko00500//Starch and sucrose metabolism//Carbohydrate metabolism//Metabolism;ko00040//Pentose and glucuronate interconversions//Carbohydrate metabolism//Metabolism	-	GO:0016787//hydrolase activity;GO:0003824//catalytic activity	GO:0071840//cellular component organization or biogenesis;GO:0008152//metabolic process;GO:0016043//cellular component organization;GO:0045229//external encapsulating structure organization;GO:0044238//primary metabolic process;GO:0009987//cellular process
Unigene0002526	45.6667	8.66667	2.7718	3.9887	2.9379	0.4534	0.5605	0.9043	3.2328	0.6394	-2.33799	1.10058e-09	4.33077e-09	yes	asn1	asparagine synthase [Gloeophyllum trabeum ATCC 11539]	ko00250//Alanine, aspartate and glutamate metabolism//Amino acid metabolism//Metabolism	-	-	-
Unigene0002528	541	75.3333	4.0855	4.0635	4.4108	0.6232	0.6081	0.6037	4.1866	0.611667	-2.77496	1.77175e-137	2.65634e-136	yes	PRP28	Pre-mRNA-splicing ATP-dependent RNA helicase PRP28 [Leucoagaricus sp. SymC.cos]	ko03040//Spliceosome//Transcription//Genetic Information Processing	-	-	-
Unigene0002530	18.6667	4	1.8585	1.7741	1.2899	0.4722	0.2001	0.4346	1.64083	0.368967	-2.15287	6.14654e-05	0.000184553	yes	-	--	-	-	-	-
Unigene0002532	3.33333	16	0.6552	0	0.0855	1.058	1.2072	1.5731	0.2469	1.27943	2.37351	0.00131619	0.00345751	yes	-	--	-	-	-	-
Unigene0002533	7.66667	38.6667	0.4343	0.4344	0.9353	3.0752	3.9441	2.3835	0.601333	3.13427	2.38189	1.68227e-08	6.29499e-08	yes	-	--	-	-	-	-
Unigene0002534	4	0	0.648	0.162	0.1903	0	0	0	0.333433	0.001	-8.38125	0.00415639	0.0100569	yes	-	--	-	-	-	-
Unigene0002540	680.667	1960	6.7959	7.5313	7.0017	20.8698	23.2178	20.7319	7.10963	21.6065	1.60362	1.34675e-131	1.96886e-130	yes	PF13_0198	RNA polymerase I-specific transcription initiation factor rrn7 [Hypsizygus marmoreus]	-	-	-	-
Unigene0002541	8754.33	3005.33	539.099	556.417	498.716	193.53	195.105	189.322	531.411	192.652	-1.46383	3.42592e-209	6.96062e-208	yes	PHO88	inorganic phosphate transporter [Rhizopogon vinicolor AM-OR11-026]	-	-	-	-
Unigene0002542	0	5.33333	0	0	0	0.642	0.6801	0.3939	0.001	0.572	9.15987	0.0010031	0.00266959	yes	-	--	-	-	-	-
Unigene0002543	6	0.666667	0	1.155	0.6783	0	0.228	0	0.6111	0.076	-3.00734	0.00974852	0.0220997	yes	-	--	-	-	-	-
Unigene0002544	44.6667	127	1.4032	1.4968	1.5016	4.706	4.1734	4.2672	1.4672	4.3822	1.57859	8.01493e-18	4.06574e-17	yes	-	hypothetical protein PLICRDRAFT_178020 [Plicaturopsis crispa FD-325 SS-3]	-	-	-	-
Unigene0002548	40	101	0.5633	0.4929	0.4135	1.3119	1.4317	1.2075	0.4899	1.31703	1.42673	7.8969e-12	3.39434e-11	yes	GIN4	Protein kinase C theta type [Hypsizygus marmoreus]	-	-	-	-
Unigene0002550	42.3333	112	1.9446	1.9945	2.8111	5.6298	5.9057	6.926	2.25007	6.15383	1.45152	6.48036e-12	2.79213e-11	yes	-	RnaseH domain transposon factor [Mycena chlorophos]	-	-	-	-
Unigene0002554	53560.7	11882.7	1138.64	1123.19	1115.63	271.726	260.527	256.7	1125.82	262.984	-2.09792	0	0	yes	YDR109C	Pentulose kinase [Fibulorhizoctonia sp. CBS 109695]	-	-	GO:0016772//transferase activity, transferring phosphorus-containing groups;GO:0016740//transferase activity;GO:0003824//catalytic activity	GO:0006796//phosphate-containing compound metabolic process;GO:0006793//phosphorus metabolic process;GO:0008152//metabolic process;GO:0044237//cellular metabolic process;GO:0009987//cellular process
Unigene0002556	0	3.66667	0	0	0	0.4815	1.0202	0.2954	0.001	0.599033	9.22649	0.00613725	0.0144278	yes	-	hypothetical protein CC1G_05683 [Coprinopsis cinerea okayama7#130]	-	-	GO:0005488//binding	GO:0043170//macromolecule metabolic process;GO:0034654//nucleobase-containing compound biosynthetic process;GO:0010467//gene expression;GO:0044271//cellular nitrogen compound biosynthetic process;GO:0006807//nitrogen compound metabolic process;GO:0006725//cellular aromatic compound metabolic process;GO:0032774//RNA biosynthetic process;GO:0019438//aromatic compound biosynthetic process;GO:0006351…
Unigene0002561	12	89.3333	0.5289	0.3366	1.0165	4.4611	4.4987	5.2438	0.627333	4.73453	2.91592	1.08892e-21	6.03509e-21	yes	-	hypothetical protein SISSUDRAFT_1045565 [Sistotremastrum suecicum HHB10207 ss-3]	-	-	-	-
Unigene0002562	3.33333	31	0.2463	0.3079	0.0723	2.3404	1.3857	2.5343	0.208833	2.0868	3.32087	3.486e-10	1.40365e-09	yes	-	hypothetical protein SISSUDRAFT_1045565 [Sistotremastrum suecicum HHB10207 ss-3]	-	-	-	-
Unigene0002563	11.6667	125.333	0.5141	0.3024	0.2842	4.0568	3.8326	4.6363	0.3669	4.17523	3.5084	2.2474e-40	1.65758e-39	yes	-	hypothetical protein SISNIDRAFT_459001 [Sistotremastrum niveocremeum HHB9708]	-	-	-	-
Unigene0002567	37.6667	8.66667	3.3107	5.173	3.7669	0.347	0.6127	1.9161	4.08353	0.9586	-2.09082	2.86766e-05	8.83126e-05	yes	-	--	-	-	-	-
Unigene0002571	33	3	2.2416	1.3948	1.5212	0.1671	0.118	0.205	1.7192	0.163367	-3.39555	3.56241e-11	1.49926e-10	yes	-	Metacaspase-7 Short=AtMC7 [Rhizoctonia solani AG-1 IB]	-	-	-	-
Unigene0002574	46.3333	117.667	0.8507	0.9187	0.6994	2.986	2.0554	1.6455	0.822933	2.22897	1.43753	1.84208e-08	6.87869e-08	yes	nahG	FAD/NAD(P)-binding domain-containing protein [Punctularia strigosozonata HHB-11173 SS5]	ko01220//Degradation of aromatic compounds//Global and Overview//Metabolism	-	-	-
Unigene0002575	1473	491	26.5443	26.9373	29.7731	10.1505	9.7825	9.1957	27.7516	9.70957	-1.51509	4.05693e-110	5.23889e-109	yes	nam9	alpha-L RNA-binding motif-containing protein [Gloeophyllum trabeum ATCC 11539]	-	-	-	-
Unigene0002577	35.6667	68.6667	2.2034	2.0422	1.7674	3.0039	5.1558	4.1472	2.00433	4.1023	1.03331	0.000123856	0.00036218	yes	-	hypothetical protein M404DRAFT_1007450 [Pisolithus tinctorius Marx 270]	-	-	-	-
Unigene0002579	1408.67	658.333	29.5739	26.3741	29.9801	14.2026	15.687	12.4771	28.6427	14.1222	-1.0202	1.18841e-33	8.06469e-33	yes	rib2	UPF0665 family protein C23C4.06c [Termitomyces sp. J132]	-	-	-	-
Unigene0002580	5	24	0.1466	0.0586	0.2755	0.4261	0.9724	0.9353	0.160233	0.777933	2.27947	7.28353e-05	0.000217195	yes	let-502	kinase-like protein [Gloeophyllum trabeum ATCC 11539]	-	-	GO:0016740//transferase activity;GO:0003824//catalytic activity	-
Unigene0002581	17	5.66667	1.3466	1.026	1.0544	0.4301	0	0.7258	1.14233	0.3853	-1.56793	0.0160766	0.0349828	yes	-	--	-	-	-	-
Unigene0002582	6254	2296	153.559	156.882	150.592	59.486	59.9794	58.8408	153.678	59.4354	-1.37052	0	0	yes	btb2	BTB/POZ domain-containing protein 2 [Hypsizygus marmoreus]	-	-	-	-
Unigene0002584	571.333	240.667	14.4358	15.732	16.7421	6.7216	6.7225	7.2266	15.6366	6.89023	-1.18231	2.6293e-39	1.91313e-38	yes	PRY2	Protein PRY1 [Hypsizygus marmoreus]	-	-	-	-
Unigene0002588	738	14	23.5147	22.1355	24.3776	0.3688	0.3908	0.6172	23.3426	0.458933	-5.66854	5.13828271674896e-321	1.44074482983766e-319	yes	ordA	cytochrome P450 [Fomitiporia mediterranea MF3/22]	-	-	-	-
Unigene0002591	1.66667	22.6667	0.1343	0.2015	0	1.3514	2.0682	1.6584	0.111933	1.69267	3.91859	2.64115e-10	1.07034e-09	yes	-	--	-	-	-	-
Unigene0002593	194	631.667	1.2827	1.3645	1.189	3.9434	4.4313	4.7812	1.27873	4.3853	1.77796	3.02458e-68	2.9763e-67	yes	Sacs	Sacsin [Termitomyces sp. J132]	-	-	-	-
Unigene0002597	0	17	0	0	0	0.7842	0.3165	0.7561	0.001	0.618933	9.27364	2.98492e-09	1.15339e-08	yes	agdC	glycoside hydrolase family 31 protein [Phanerochaete carnosa HHB-10118-sp]	ko00500//Starch and sucrose metabolism//Carbohydrate metabolism//Metabolism;ko00052//Galactose metabolism//Carbohydrate metabolism//Metabolism	-	-	-
Unigene0002598	20	47	0.7761	1.1087	1.6928	3.3462	2.3636	2.9088	1.19253	2.87287	1.26846	9.98686e-05	0.000294459	yes	-	--	-	-	-	-
Unigene0002601	924.333	3651.67	11.1546	10.6929	11.0369	44.4122	45.1464	46.9056	10.9615	45.4881	2.05305	0	0	yes	SPAC11D3.06	MATE efflux family protein [Punctularia strigosozonata HHB-11173 SS5]	-	-	GO:0005215//transporter activity;GO:0022857//transmembrane transporter activity	-
Unigene0002606	137	32.6667	4.1086	3.3012	2.7615	1.0885	0.5626	0.9041	3.39043	0.851733	-1.993	1.38483e-15	6.66429e-15	yes	CYP72A13	cytochrome P450 [Rhizopogon vinicolor AM-OR11-026]	-	-	-	-
Unigene0002609	396	960	6.3212	5.5135	5.8763	15.2737	15.8132	14.2038	5.90367	15.0969	1.35457	7.80783e-79	8.32321e-78	yes	OLE1	acyl- desaturase [Moniliophthora roreri MCA 2997]	ko01212//Fatty acid metabolism//Global and Overview//Metabolism;ko01040//Biosynthesis of unsaturated fatty acids//Lipid metabolism//Metabolism	GO:0016020//membrane	GO:0003824//catalytic activity;GO:0016491//oxidoreductase activity;GO:0005488//binding	GO:0044710//single-organism metabolic process;GO:0044238//primary metabolic process;GO:0008152//metabolic process;GO:0006629//lipid metabolic process;GO:0044699//single-organism process;GO:0071704//organic substance metabolic process
Unigene0002610	236.333	1355.33	6.2035	5.3812	5.9614	35.0158	36.0417	34.7674	5.8487	35.275	2.59246	0	0	yes	yajO	Aldo keto reductase [Neolentinus lepideus HHB14362 ss-1]	-	-	-	-
Unigene0002611	6595.33	2852.67	47.738	47.3392	48.5082	22.5299	22.0663	20.7863	47.8618	21.7942	-1.13493	4.10047e-179	7.42097e-178	yes	ABCE2	ABC transporter E family member 2 [Termitomyces sp. J132]	-	-	GO:0032550//purine ribonucleoside binding;GO:0032549//ribonucleoside binding;GO:0016462//pyrophosphatase activity;GO:0016787//hydrolase activity;GO:0097159//organic cyclic compound binding;GO:0005488//binding;GO:0017111//nucleoside-triphosphatase activity;GO:0051540//metal cluster binding;GO:0003824//catalytic activity;GO:0016817//hydrolase activity, acting on acid anhydrides;GO:0036094//small mo…	-
Unigene0002612	59	15.3333	5.3896	5.5756	6.4394	1.3504	2.4213	1.0517	5.80153	1.6078	-1.85135	5.17993e-09	1.98198e-08	yes	-	hypothetical protein LENED_000928 [Lentinula edodes]	-	-	-	-
Unigene0002613	118.667	237.667	3.3204	3.5248	2.6399	7.4522	6.5646	6.1758	3.1617	6.73087	1.09009	3.85614e-14	1.78019e-13	yes	-	protein [Lentinula edodes]	-	-	-	-
Unigene0002614	10.6667	2	0.7654	0.2944	0.9682	0.1975	0.1395	0.0606	0.676	0.132533	-2.35067	0.00369903	0.00909002	yes	-	--	-	-	-	-
Unigene0002616	1998.67	8348.33	27.9506	26.578	28.9363	120.112	121.692	123.96	27.8216	121.921	2.13167	0	0	yes	tpr1	TPR-like protein [Rhizopogon vinicolor AM-OR11-026]	-	-	-	-
Unigene0002618	66.3333	12	2.1796	3.1192	2.56	0.5041	0.6231	0.3867	2.6196	0.504633	-2.37604	7.5398e-14	3.44192e-13	yes	-	--	-	-	-	-
Unigene0002624	37	95	3.6769	3.3093	3.7787	11.3034	10.234	7.6609	3.5883	9.73277	1.43955	7.83605e-10	3.10293e-09	yes	-	histidine triad family protein [Lentinula edodes]	-	-	-	-
Unigene0002625	684	8185.33	7.0121	7.6093	7.2138	91.8936	91.3812	91.6901	7.2784	91.655	3.65452	0	0	yes	-	uracil phosphoribosyltransferase [Lentinula edodes]	-	-	-	-
Unigene0002628	125.667	20.3333	3.7314	3.2509	4.3162	0.5056	0.5357	0.8435	3.76617	0.628267	-2.58365	3.48875e-25	2.06722e-24	yes	ordA	O-methylsterigmatocystin oxidoreductase [Termitomyces sp. J132]	-	-	GO:0005488//binding	-
Unigene0002629	8.66667	17.3333	0.9509	0.4754	0.7445	1.2401	2.0647	1.3045	0.7236	1.53643	1.08632	0.0227542	0.0474227	yes	-	--	-	-	-	-
Unigene0002630	0	7.66667	0	0	0	1.6185	0.8574	1.1918	0.001	1.22257	10.2557	5.17803e-05	0.00015636	yes	-	--	-	-	-	-
Unigene0002633	21913	171526	103.387	106.62	109.145	867.577	870.007	885.474	106.384	874.353	3.03893	0	0	yes	-	--	-	-	-	-
Unigene0002635	12024.7	153666	57.9217	60.9936	60.8006	793.589	803.772	815.554	59.9053	804.305	3.74699	0	0	yes	-	--	-	-	-	-
Unigene0002641	432	1620	18.4937	18.2935	17.8577	70.0942	77.0208	69.1794	18.215	72.0981	1.98484	8.48835e-208	1.71945e-206	yes	-	hypothetical protein PILCRDRAFT_815790 [Piloderma croceum F 1598]	-	-	-	-
Unigene0002642	5.66667	23.3333	0.3284	0.2874	0.0964	1.3767	0.6321	1.1404	0.2374	1.04973	2.14463	5.88371e-05	0.000176918	yes	-	WD40 repeat-like protein [Sistotremastrum suecicum HHB10207 ss-3]	-	-	-	-
Unigene0002644	60.3333	17.3333	1.3597	2.1579	2.1525	0.4626	0.7352	0.517	1.89003	0.5716	-1.72533	9.74993e-08	3.51445e-07	yes	-	QCR6 subunit 6 of the ubiquinol cytochrome-c reductase complex [Lentinula edodes]	-	-	-	-
Unigene0002646	6733.33	1573	53.3621	58.7374	55.2896	14.3143	13.1314	13.6776	55.7964	13.7078	-2.02518	0	0	yes	PEX6	Peroxisomal biogenesis factor 6 [Hypsizygus marmoreus]	ko04146//Peroxisome//Transport and catabolism//Cellular Processes	-	-	-
Unigene0002648	4.66667	94	0.1806	0.3612	0.8485	9.9934	11.5505	6.9681	0.463433	9.504	4.3581	2.61565e-28	1.6315e-27	yes	-	Eukaryotic translation initiation factor 3 subunit C [Hypsizygus marmoreus]	-	-	-	-
Unigene0002649	25.6667	69.3333	0.8541	0.8541	1.0834	2.2533	2.1041	3.4097	0.930533	2.58903	1.47628	3.58455e-07	1.25881e-06	yes	-	--	-	-	-	-
Unigene0002651	59.6667	1.33333	4.1804	3.7085	4.91	0	0.3194	0	4.2663	0.106467	-5.32451	3.92974e-26	2.36696e-25	yes	UGT88A1	UDP-Glycosyltransferase/glycogen phosphorylase [Exidia glandulosa HHB12029]	-	-	-	-
Unigene0002658	289	51	12.0281	13.7218	13.9743	3.2523	2.2629	1.8765	13.2414	2.4639	-2.42604	2.5218e-45	1.97831e-44	yes	-	--	-	-	-	-
Unigene0002662	552.667	1163.33	7.2127	7.4968	7.8502	15.3039	18.5527	16.1303	7.5199	16.6623	1.1478	8.43173e-46	6.65712e-45	yes	YGR266W	plasma membrane protein [Moniliophthora roreri MCA 2997]	-	-	-	-
Unigene0002663	2.33333	16	0	0.2454	0.2162	1.2346	0.5087	1.452	0.153867	1.0651	2.79124	0.00019606	0.000563372	yes	pif1	DNA repair and recombination protein pif1 [Coprinopsis cinerea okayama7#130]	-	-	-	-
Unigene0002664	6.66667	15.6667	2.0946	0.8379	1.4761	4.6831	2.2328	3.8793	1.46953	3.5984	1.292	0.0158058	0.0344184	yes	-	--	-	-	-	-
Unigene0002666	6972.67	3257.67	83.2158	78.41	77.3889	38.8106	38.8268	39.9181	79.6716	39.1852	-1.02376	1.02688e-139	1.55164e-138	yes	PHB2	dna mismatch repair protein msh5 [Moniliophthora roreri MCA 2997]	-	-	-	-
Unigene0002667	0	6.33333	0	0	0	0.6249	0.5675	0.493	0.001	0.5618	9.13391	0.000232736	0.000663465	yes	-	predicted protein [Fibroporia radiculosa]	-	-	-	-
Unigene0002668	41	278.333	0.6054	0.6223	0.9876	5.7905	5.1988	4.6028	0.738433	5.19737	2.81524	1.27224e-53	1.0885e-52	yes	GIP	polyprotein [Agaricus bisporus var. bisporus] [Agaricus bisporus]	-	-	-	-
Unigene0002669	176	727.667	3.0687	2.6014	3.0005	12.6945	11.5126	13.3028	2.8902	12.5033	2.11307	3.98227e-109	5.11801e-108	yes	GIP	Retrovirus-related Pol polyprotein from transposon TNT 1-94 [Hypsizygus marmoreus]	-	-	-	-
Unigene0002670	0	19.6667	0	0	0	2.5879	6.3275	2.9316	0.001	3.949	11.9473	3.33905e-10	1.34569e-09	yes	-	--	-	-	-	-
Unigene0002671	11	62	0.0799	0.3196	0.3049	1.7861	1.6085	0.7809	0.2348	1.39183	2.56748	1.52962e-08	5.73731e-08	yes	-	expressed protein [Schizophyllum commune H4-8]	-	-	-	-
Unigene0002675	13	87.6667	0.456	0.6515	0.1913	3.6778	2.9321	2.8824	0.432933	3.1641	2.86958	8.67133e-20	4.61548e-19	yes	-	--	-	-	-	-
Unigene0002681	11.6667	73	0.2959	0.1972	0.4344	1.7915	2.3945	1.8264	0.309167	2.00413	2.69652	8.74919e-18	4.43238e-17	yes	Cyp6a18	cytochrome P450 [Dichomitus squalens LYAD-421 SS1]	-	-	GO:0005488//binding	-
Unigene0002683	15.3333	69.3333	0.5581	0.6168	0.207	2.5612	2.6092	1.6622	0.460633	2.27753	2.30578	5.18805e-11	2.16753e-10	yes	-	expressed protein [Schizophyllum commune H4-8]	-	-	-	-
Unigene0002684	496.667	1720.33	4.3908	4.4787	4.9508	17.0714	15.9134	17.095	4.60677	16.6933	1.85744	3.22205e-198	6.29535e-197	yes	GBF1	IQ motif and SEC7 domain-containing protein 1 [Phlebia centrifuga]	-	-	-	-
Unigene0002685	1.33333	7.33333	0.3879	0	0	0.8673	0.804	0.6985	0.1293	0.789933	2.61101	0.0133748	0.0297435	yes	-	hypothetical protein WG66_1911 [Moniliophthora roreri]	-	-	-	-
Unigene0002686	2435.33	399.667	135.341	144.309	132.226	23.8257	24.226	23.255	137.292	23.7689	-2.5301	0	0	yes	rps1901	40S ribosomal protein S19 [Schizophyllum commune H4-8]	ko03010//Ribosome//Translation//Genetic Information Processing	GO:1990904//ribonucleoprotein complex;GO:0005623//cell;GO:0005622//intracellular;GO:0030529//intracellular ribonucleoprotein complex;GO:0032991//macromolecular complex;GO:0044424//intracellular part;GO:0044464//cell part	-	GO:0008152//metabolic process;GO:0071704//organic substance metabolic process;GO:0043170//macromolecule metabolic process;GO:0010467//gene expression
Unigene0002687	9.33333	187.333	0.1169	0.3507	0.4119	5.2593	7.2335	5.7728	0.293167	6.08853	4.3763	2.79305e-57	2.48494e-56	yes	HMOX1	heme oxygenase-like protein [Rhizopogon vinicolor AM-OR11-026]	ko00860//Porphyrin and chlorophyll metabolism//Metabolism of cofactors and vitamins//Metabolism	-	-	-
Unigene0002690	368.667	970.333	4.2772	3.5842	3.6282	10.5147	10.683	10.6965	3.82987	10.6314	1.47297	1.6183e-97	1.93952e-96	yes	RKM3	Ribosomal lysine N-methyltransferase 3, partial [Trametes pubescens]	-	-	-	-
Unigene0002695	1.33333	35.6667	0	0.4406	0	4.6791	3.5224	4.76	0.146867	4.3205	4.87862	4.72201e-16	2.30027e-15	yes	-	--	-	-	-	-
Unigene0002696	533.333	2599.67	10.3803	10.3989	10.2429	53.4238	54.7682	51.2014	10.3407	53.1311	2.36122	0	0	yes	QDR3	major facilitator superfamily [Heterobasidion irregulare TC 32-1]	-	-	-	-
Unigene0002698	14.6667	1.66667	2.8315	1.6989	1.9954	0.4748	0.3354	0	2.17527	0.270067	-3.0098	2.3179e-05	7.17525e-05	yes	-	--	-	-	-	-
Unigene0002699	11.3333	2.33333	1.3727	0.2112	2.3565	0.2361	0.3752	0.2173	1.31347	0.2762	-2.24959	0.0126468	0.0282619	yes	-	--	-	-	-	-
Unigene0002703	261.333	614	15.3161	15.3164	14.5718	38.1096	40.2471	34.0031	15.0681	37.4533	1.31359	3.2607e-48	2.64321e-47	yes	DIP5	amino acid transmembrane transporter [Rhodotorula toruloides NP11]	-	-	-	-
Unigene0002707	148	308.333	2.7965	4.25	3.207	8.6402	7.7199	6.2986	3.41783	7.5529	1.14395	1.07245e-11	4.58854e-11	yes	-	DNA-binding proteins Bright/BRCAA1/RBP1 and related proteins containing BRIGHT domain [Xanthophyllomyces dendrorhous]	-	-	-	-
Unigene0002708	0.333333	114	0	0	0.1196	13.316	13.0231	12.2562	0.0398667	12.8651	8.33406	1.59014e-64	1.51027e-63	yes	-	--	-	-	-	-
Unigene0002709	6	32	0.1357	0.1696	0.3585	0.9857	1.4059	1.2213	0.221267	1.2043	2.44434	3.42838e-08	1.26397e-07	yes	-	Mediator of RNA polymerase II transcription subunit 13 [Trametes pubescens]	-	-	-	-
Unigene0002713	0	9.66667	0	0	0	1.2028	1.7523	1.3838	0.001	1.4463	10.4982	1.52646e-06	5.14126e-06	yes	-	--	-	-	-	-
Unigene0002714	14823.7	38911.7	87.0855	84.6384	84.4602	237.379	235.664	234.809	85.3947	235.95	1.46627	0	0	yes	HRD1	amidohydrolase 3 [Daedalea quercina L-15889]	-	-	-	-
Unigene0002715	75438	7866.67	1421.01	1432.9	1418.14	159.425	153.99	155.248	1424.02	156.221	-3.18831	0	0	yes	rpl502	60S ribosomal protein L5 [Schizophyllum commune H4-8]	ko03010//Ribosome//Translation//Genetic Information Processing	GO:0044464//cell part;GO:0005623//cell;GO:0030529//intracellular ribonucleoprotein complex;GO:0005622//intracellular;GO:0044424//intracellular part;GO:1990904//ribonucleoprotein complex;GO:0032991//macromolecular complex	GO:0019843//rRNA binding;GO:0003723//RNA binding;GO:1901363//heterocyclic compound binding;GO:0097159//organic cyclic compound binding;GO:0003676//nucleic acid binding;GO:0005488//binding	GO:0043170//macromolecule metabolic process;GO:0071704//organic substance metabolic process;GO:0008152//metabolic process;GO:0010467//gene expression
Unigene0002717	4685.33	2044.33	106.897	103.457	99.447	47.3495	48.5261	46.7121	103.267	47.5292	-1.1195	2.05792e-153	3.30564e-152	yes	SPAC22E12.02	rna-binding protein [Moniliophthora roreri MCA 2997]	-	-	GO:0097159//organic cyclic compound binding;GO:0005488//binding	-
Unigene0002718	14	34.3333	2.4337	1.2748	1.3612	2.7207	5.216	5.2467	1.6899	4.39447	1.37875	0.000770797	0.00208047	yes	-	Pc18g03640 [Penicillium rubens Wisconsin 54-1255]	-	-	-	-
Unigene0002720	4.33333	13.3333	0.2016	0.7057	0.4736	1.9157	1.9103	0.726	0.4603	1.51733	1.72089	0.0135599	0.0301204	yes	-	--	-	-	-	-
Unigene0002724	5.66667	232	2.2134	1.0061	0.2363	55.5592	47.664	51.5511	1.15193	51.5914	5.485	2.30978e-101	2.84269e-100	yes	-	--	-	-	-	-
Unigene0002725	15.3333	5	1.2651	1.2651	3.8632	0.9899	0.2997	0.781	2.13113	0.6902	-1.62653	0.0197673	0.0423212	yes	-	PQ-loop-domain-containing protein [Dichomitus squalens LYAD-421 SS1]	-	-	-	-
Unigene0002730	13	0.666667	1.8326	0.8145	1.5545	0	0.2412	0	1.40053	0.0804	-4.12264	1.10755e-05	3.513e-05	yes	-	--	-	-	-	-
Unigene0002732	83.3333	677	2.2791	2.4786	2.7772	23.121	22.4722	18.7305	2.51163	21.4412	3.09369	7.40881e-135	1.09738e-133	yes	-	--	-	-	-	-
Unigene0002736	10.6667	21.3333	0.7635	0.5727	0.2242	1.2803	0.9043	1.1784	0.520133	1.121	1.10783	0.016226	0.0352906	yes	-	hypothetical protein DAEQUDRAFT_805358, partial [Daedalea quercina L-15889]	-	-	-	-
Unigene0002738	1	8	0	0.0966	0.2269	1.08	1.602	0	0.107833	0.894	3.05147	0.00471157	0.0113227	yes	-	--	-	-	-	-
Unigene0002739	256.667	1053	5.1502	5.4844	5.2871	23.9303	22.6068	22.2278	5.30723	22.9216	2.11068	1.84472e-197	3.59648e-196	yes	rhgC	glycoside hydrolase family 28 protein [Plicaturopsis crispa FD-325 SS-3]	-	-	-	-
Unigene0002742	10	27.3333	0.1237	0.5569	0.2907	0.83	1.026	0.955	0.323767	0.937	1.53309	0.00103764	0.00275772	yes	-	expressed protein [Schizophyllum commune H4-8]	-	-	-	-
Unigene0002743	54.6667	16.3333	1.7954	1.556	1.8276	0.6021	0.3544	0.6466	1.72633	0.534367	-1.69181	2.10577e-08	7.84385e-08	yes	CYP97B2	cytochrome P450 [Daedalea quercina L-15889]	-	-	-	-
Unigene0002745	7.66667	25.6667	0.1391	0.0795	0.2801	0.5331	0.6825	0.4907	0.166233	0.568767	1.77463	0.000135602	0.000394944	yes	bglL	glycoside hydrolase family 3 protein [Plicaturopsis crispa FD-325 SS-3]	ko00500//Starch and sucrose metabolism//Carbohydrate metabolism//Metabolism;ko00460//Cyanoamino acid metabolism//Metabolism of other amino acids//Metabolism	-	-	-
Unigene0002761	230.667	745.667	4.4787	4.7562	5.2603	16.5043	15.7729	16.7199	4.83173	16.3324	1.75712	2.78132e-108	3.55761e-107	yes	unc-1	stomatin family protein [Moniliophthora roreri MCA 2997]	-	-	GO:0003824//catalytic activity;GO:0016757//transferase activity, transferring glycosyl groups;GO:0016740//transferase activity	GO:1901576//organic substance biosynthetic process;GO:0044711//single-organism biosynthetic process;GO:0006022//aminoglycan metabolic process;GO:0071704//organic substance metabolic process;GO:0009058//biosynthetic process;GO:0006807//nitrogen compound metabolic process;GO:0008152//metabolic process;GO:0006023//aminoglycan biosynthetic process;GO:0044710//single-organism metabolic process;GO:0044…
Unigene0002762	27.6667	2.66667	0.7806	1.8585	0.5239	0.1662	0.088	0.0765	1.05433	0.110233	-3.2577	1.9847e-06	6.63912e-06	yes	-	protein [Lentinula edodes]	-	-	-	-
Unigene0002763	54	120	6.2507	6.6185	8.2053	16.1673	18.1455	14.7544	7.02483	16.3557	1.21926	1.56926e-10	6.42699e-10	yes	-	--	-	-	-	-
Unigene0002764	19.3333	3.33333	1.2536	0.7715	0.9061	0.1078	0.2284	0.1984	0.977067	0.1782	-2.45496	1.24652e-05	3.93666e-05	yes	-	hypothetical protein PUNSTDRAFT_130433 [Punctularia strigosozonata HHB-11173 SS5]	-	-	-	-
Unigene0002768	909	3240.67	7.3685	7.8944	7.2074	27.0273	27.6782	29.5752	7.4901	28.0936	1.90718	1.17558e-267	2.89627e-266	yes	ABCB20	Multidrug resistance protein 1 [Trametes pubescens]	ko02010//ABC transporters//Membrane transport//Environmental Information Processing	-	-	-
Unigene0002770	17	46	1.501	0.9006	1.6748	5.705	2.8444	2.9343	1.3588	3.8279	1.49422	0.000143395	0.000416474	yes	-	--	-	-	-	-
Unigene0002771	2250.67	5657.67	31.2644	30.989	31.1023	82.2409	81.1728	83.2942	31.1186	82.236	1.40199	0	0	yes	SLC25A29	Mitochondrial carnitine/acylcarnitine carrier protein CACL, partial [Leucoagaricus sp. SymC.cos]	-	-	-	-
Unigene0002772	150.667	34.6667	12.48	11.3659	11.4298	2.8235	3.1674	2.5987	11.7586	2.8632	-2.03801	2.21754e-27	1.36366e-26	yes	-	--	-	-	-	-
Unigene0002773	4	14	0.1351	0.0676	0.238	0.3021	0.8002	0.4866	0.1469	0.529633	1.85016	0.00546023	0.0130429	yes	CSF1	fermentation associated protein [Lentinula edodes]	-	-	-	-
Unigene0002779	37.6667	2.66667	1.65	1.6097	1.5125	0.09	0.0953	0.1656	1.59073	0.116967	-3.76552	1.26086e-15	6.07202e-15	yes	-	S-adenosyl-L-methionine-dependent methyltransferase [Peniophora sp. CONT]	-	-	-	-
Unigene0002780	485.333	1410.33	13.6613	14.1476	13.5087	41.9222	43.7131	40.9745	13.7725	42.2033	1.61556	4.79744e-177	8.60162e-176	yes	SPCC1827.02c	cholinephosphate cytidylyltransferase [Laccaria bicolor S238N-H82]	-	-	-	-
Unigene0002782	8064.33	33017.7	80.1651	78.0449	77.462	335.987	345.948	334.536	78.5573	338.824	2.10872	0	0	yes	Rpt2	26S protease regulatory subunit 4 [Hypsizygus marmoreus]	ko03050//Proteasome//Folding, sorting and degradation//Genetic Information Processing	GO:0043234//protein complex;GO:0044464//cell part;GO:0032991//macromolecular complex;GO:0005623//cell;GO:0005622//intracellular;GO:0044424//intracellular part	GO:1901363//heterocyclic compound binding;GO:0032550//purine ribonucleoside binding;GO:0005488//binding;GO:0036094//small molecule binding;GO:0032549//ribonucleoside binding;GO:0097367//carbohydrate derivative binding;GO:0003824//catalytic activity;GO:0097159//organic cyclic compound binding;GO:0001882//nucleoside binding;GO:0001883//purine nucleoside binding	GO:0008152//metabolic process;GO:0009056//catabolic process;GO:0009057//macromolecule catabolic process;GO:1901575//organic substance catabolic process;GO:0043170//macromolecule metabolic process;GO:0071704//organic substance metabolic process
Unigene0002783	5.66667	15	0.7896	0.1436	0.3372	1.2037	1.0202	1.3294	0.423467	1.18443	1.48388	0.01049	0.0236497	yes	-	Non-structural polyprotein 1AB [Rhizoctonia solani]	-	-	-	-
Unigene0002784	101.333	35	3.9863	3.1113	3.2355	1.6303	0.7677	1.3338	3.44437	1.24393	-1.46933	1.13171e-08	4.26913e-08	yes	CNF02430	Lysophospholipase [Heterobasidion irregulare TC 32-1]	ko00564//Glycerophospholipid metabolism//Lipid metabolism//Metabolism	-	-	-
Unigene0002785	3.33333	11	0	0.5926	1.044	1.9873	1.4037	1.9815	0.545533	1.79083	1.71489	0.0158169	0.0344397	yes	-	--	-	-	-	-
Unigene0002786	13.6667	4.33333	1.4853	0.8102	0.5551	0.3019	0.3199	0.3473	0.9502	0.323033	-1.55655	0.0129771	0.0288996	yes	-	--	-	-	-	-
Unigene0002787	67.3333	145	1.3333	0.9712	1.1986	2.6313	2.7878	2.5235	1.1677	2.64753	1.18098	4.29317e-12	1.85985e-11	yes	TOXD	GroES-like protein [Gloeophyllum trabeum ATCC 11539]	-	-	-	-
Unigene0002792	572.333	209	28.9661	26.7849	28.1331	11.3126	11.8757	9.2181	27.9614	10.8021	-1.37212	1.87461e-44	1.45874e-43	yes	-	protein [Lentinula edodes]	-	-	-	-
Unigene0002793	465.667	1386	4.3159	4.0621	4.5242	13.0846	12.65	14.4211	4.30073	13.3852	1.63799	2.67724e-118	3.63087e-117	yes	-	Sterol 24-C-methyltransferase [Lentinula edodes]	-	-	-	-
Unigene0002797	2	15.3333	0.4914	0	0.2886	0.9614	5.384	0.2528	0.26	2.1994	3.08053	0.000874213	0.00234974	yes	-	hypothetical protein CIRG_10393 [Coccidioides immitis RMSCC 2394]	-	-	-	-
Unigene0002799	102.667	21	8.5862	9.9766	7.7796	1.7369	2.1308	1.851	8.7808	1.90623	-2.20363	8.30534e-20	4.42329e-19	yes	-	phenylacetyl-CoA ligase [Fomitiporia mediterranea MF3/22]	-	-	-	-
Unigene0002803	304.667	28	9.3116	9.8543	9.8395	0.7748	1.3206	0.7441	9.66847	0.9465	-3.35261	1.18951e-86	1.33108e-85	yes	-	--	-	-	-	-
Unigene0002804	263.333	537.667	3.8807	4.4823	3.4648	8.2763	8.2939	8.9436	3.9426	8.5046	1.1091	4.41225e-30	2.8475e-29	yes	plb2	lysophospholipase [Daedalea quercina L-15889]	ko00564//Glycerophospholipid metabolism//Lipid metabolism//Metabolism	-	-	-
Unigene0002815	20563.7	3090	131.355	133.288	136.096	21.7475	20.1412	21.3175	133.58	21.0687	-2.66452	0	0	yes	ACS-1	Acetyl-coenzyme A synthetase [Phlebia centrifuga]	ko01200//Carbon metabolism//Global and Overview//Metabolism;ko00010//Glycolysis / Gluconeogenesis//Carbohydrate metabolism//Metabolism;ko00620//Pyruvate metabolism//Carbohydrate metabolism//Metabolism;ko00680//Methane metabolism//Energy metabolism//Metabolism;ko00640//Propanoate metabolism//Carbohydrate metabolism//Metabolism	-	GO:0016405//CoA-ligase activity;GO:0016877//ligase activity, forming carbon-sulfur bonds;GO:0036094//small molecule binding;GO:0001882//nucleoside binding;GO:0097159//organic cyclic compound binding;GO:1901363//heterocyclic compound binding;GO:0032549//ribonucleoside binding;GO:0016874//ligase activity;GO:0005488//binding;GO:0001883//purine nucleoside binding;GO:0097367//carbohydrate derivative b…	GO:0006082//organic acid metabolic process;GO:0044281//small molecule metabolic process;GO:0032787//monocarboxylic acid metabolic process;GO:0006083//acetate metabolic process;GO:0044237//cellular metabolic process;GO:0044710//single-organism metabolic process;GO:0008152//metabolic process;GO:0071704//organic substance metabolic process;GO:0009987//cellular process;GO:0043436//oxoacid metabolic p…
Unigene0002816	522	1839.33	18.0045	15.8979	18.8971	65.6271	67.7171	62.013	17.5998	65.1191	1.88752	6.63929e-173	1.17249e-171	yes	-	HRQ family protein [Aspergillus kawachii IFO 4308]	-	-	-	-
Unigene0002820	391.667	1374	8.74	7.6211	7.41	31.2737	27.7644	28.9234	7.9237	29.3205	1.88766	7.1604e-141	1.08682e-139	yes	-	hypothetical protein PLICRDRAFT_170575 [Plicaturopsis crispa FD-325 SS-3]	-	-	-	-
Unigene0002824	38.6667	1.33333	1.209	1.0167	1.1296	0	0	0.1131	1.11843	0.0377	-4.89077	1.29753e-17	6.54998e-17	yes	-	--	-	-	-	-
Unigene0002825	0.333333	12.3333	0	0	0.1571	1.3461	2.2185	1.9272	0.0523667	1.8306	5.12752	5.54122e-07	1.91924e-06	yes	-	--	-	-	-	-
Unigene0002831	0.666667	8.66667	0	0.1996	0	0.8927	1.0641	0.9244	0.0665333	0.9604	3.85149	0.000216302	0.000619559	yes	-	related to WD40-repeat protein (notchless protein), partial [Serendipita indica DSM 11827]	-	-	-	-
Unigene0002832	2170.33	739	69.0794	70.3472	66.8278	23.3928	25.1776	25.3779	68.7515	24.6494	-1.47984	7.59911e-185	1.40735e-183	yes	BAT1	Branched-chain-amino-acid aminotransferase, mitochondrial [Hypsizygus marmoreus]	ko01230//Biosynthesis of amino acids//Global and Overview//Metabolism;ko00270//Cysteine and methionine metabolism//Amino acid metabolism//Metabolism;ko00280//Valine, leucine and isoleucine degradation//Amino acid metabolism//Metabolism;ko01210//2-Oxocarboxylic acid metabolism//Global and Overview//Metabolism;ko00770//Pantothenate and CoA biosynthesis//Metabolism of cofactors and vitamins//Metabol…	-	GO:0004084//branched-chain-amino-acid transaminase activity;GO:0008483//transaminase activity;GO:0003824//catalytic activity;GO:0016740//transferase activity;GO:0016769//transferase activity, transferring nitrogenous groups	GO:1901576//organic substance biosynthetic process;GO:0008152//metabolic process;GO:0008652//cellular amino acid biosynthetic process;GO:1901566//organonitrogen compound biosynthetic process;GO:0006082//organic acid metabolic process;GO:0044237//cellular metabolic process;GO:1901564//organonitrogen compound metabolic process;GO:0044238//primary metabolic process;GO:0044283//small molecule biosynt…
Unigene0002837	1	12.6667	0	0.7132	0	3.4546	3.6602	2.935	0.237733	3.34993	3.81672	8.15117e-06	2.61492e-05	yes	-	--	-	-	-	-
Unigene0002838	2	11	0.9335	0.4668	0	4.6959	1.382	2.4012	0.466767	2.82637	2.59818	0.00202517	0.00515204	yes	-	membrane-bound transcription factor site-2 protease-like [Moniliophthora roreri MCA 2997]	ko04141//Protein processing in endoplasmic reticulum//Folding, sorting and degradation//Genetic Information Processing	-	-	-
Unigene0002839	0	5.33333	0	0	0	0	3.3865	0	0.001	1.12883	10.1406	0.000724266	0.00195958	yes	-	--	-	-	-	-
Unigene0002841	542.667	133	11.1427	10.2712	11.0842	2.3938	2.9851	2.9832	10.8327	2.78737	-1.95842	7.60132e-79	8.10947e-78	yes	SPBC21B10.07	glycoside hydrolase family 16 protein [Piloderma croceum F 1598]	-	-	-	-
Unigene0002852	26.6667	56.6667	0.5347	0.5347	0.4764	0.8038	1.5723	1.1193	0.515267	1.16513	1.1771	0.00013343	0.000388912	yes	rglB	galactose mutarotase-like protein [Trametes versicolor FP-101664 SS1]	-	-	-	-
Unigene0002855	15.6667	68.3333	0.3158	0.203	0.6358	1.5632	1.8165	1.7405	0.384867	1.70673	2.14881	7.486e-11	3.10789e-10	yes	-	--	-	-	-	-
Unigene0002862	170.667	47	37.3718	37.1706	33.929	15.1303	8.1349	8.314	36.1571	10.5264	-1.78027	1.55256e-16	7.64727e-16	yes	-	--	-	-	-	-
Unigene0002865	206.667	484.333	1.9081	1.8309	1.234	4.076	4.7761	3.6483	1.65767	4.1668	1.32979	3.28881e-18	1.68573e-17	yes	-	HNWD1 [Coprinopsis cinerea okayama7#130]	-	-	-	-
Unigene0002868	4.33333	19.6667	0.5567	0.6681	0.2616	1.4937	3.5608	2.2913	0.495467	2.4486	2.3051	6.48408e-05	0.000194256	yes	HET-E1	WD40 repeat-like protein, partial [Fibulorhizoctonia sp. CBS 109695]	-	-	-	-
Unigene0002873	131	357	5.7637	6.784	8.8065	23.093	19.332	18.1585	7.11807	20.1945	1.50441	2.43655e-22	1.36923e-21	yes	HET-E1	WD40 repeat-like protein [Fibulorhizoctonia sp. CBS 109695]	-	-	-	-
Unigene0002879	2.33333	21.3333	0.0805	0	0.2365	1.0355	0.954	0.8702	0.105667	0.953233	3.17331	9.26514e-08	3.34372e-07	yes	-	--	-	-	-	-
Unigene0002886	28.3333	95.6667	0.7844	0.4954	0.5576	2.3767	2.127	2.0601	0.612467	2.18793	1.83687	5.26951e-15	2.4919e-14	yes	mdlA	alpha/beta-hydrolase [Obba rivulosa]	-	-	-	-
Unigene0002887	25	5.33333	1.1314	1.5249	1.2133	0.4399	0.1165	0.3037	1.28987	0.2867	-2.16961	5.67399e-06	1.84212e-05	yes	-	Nbs1 [Moniliophthora roreri MCA 2997]	-	-	-	-
Unigene0002889	23.3333	107.667	0.8966	0.752	0.4416	2.7807	3.5971	3.9283	0.696733	3.43537	2.30179	4.85085e-18	2.47557e-17	yes	-	acetyl-CoA synthetase-like protein [Fibulorhizoctonia sp. CBS 109695]	-	-	-	-
Unigene0002890	2.66667	0	1.5032	0	0	0	0	0	0.501067	0.001	-8.96886	0.0218739	0.0457541	yes	-	--	-	-	-	-
Unigene0002891	8	116.333	0.2208	0.1893	0.4076	4.1263	4.7081	3.4408	0.272567	4.09173	3.90803	2.9254e-38	2.10532e-37	yes	-	hypothetical protein OBBRIDRAFT_789775 [Obba rivulosa]	-	-	-	-
Unigene0002894	271.333	99	16.1798	16.7814	13.5465	5.5606	6.7979	5.6804	15.5026	6.01297	-1.36636	9.10593e-22	5.05506e-21	yes	phhB	transcriptional coactivator/pterin dehydratase [Exidia glandulosa HHB12029]	-	-	-	-
Unigene0002896	169.667	361.667	10.4783	15.2545	12.3907	32.3519	25.7499	27.4299	12.7078	28.5106	1.16578	6.40357e-16	3.10876e-15	yes	-	--	-	-	-	-
Unigene0002897	0	7	0	0	0	0.7119	1.8858	1.1467	0.001	1.24813	10.2856	0.000163998	0.000473966	yes	-	--	-	-	-	-
Unigene0002899	2.66667	31.3333	0.3063	0.1021	0	1.5981	1.6932	1.9963	0.136133	1.76253	3.69456	3.38567e-12	1.47262e-11	yes	-	--	-	-	-	-
Unigene0002901	675	178.667	22.0947	19.8275	19.9069	4.7449	6.2668	6.2218	20.6097	5.7445	-1.84307	8.64518e-70	8.61074e-69	yes	-	hypothetical protein NEOLEDRAFT_49386 [Neolentinus lepideus HHB14362 ss-1]	-	-	-	-
Unigene0002903	141.667	66	5.0398	4.1676	5.3122	1.878	2.3724	2.7922	4.83987	2.34753	-1.04382	5.40553e-08	1.97403e-07	yes	MDM12	mitochondrial inheritance component mdm12 [Moniliophthora roreri MCA 2997]	ko04139//Regulation of mitophagy - yeast//Transport and catabolism//Cellular Processes	-	-	-
Unigene0002906	6394.67	2760.33	121.116	121.793	124.954	53.7753	55.2283	57.6631	122.621	55.5556	-1.1422	1.5006e-192	2.87574e-191	yes	NIP1	eukaryotic translation initiation factor 3 subunit 8 [Moniliophthora roreri MCA 2997]	ko03013//RNA transport//Translation//Genetic Information Processing	GO:0043234//protein complex;GO:0044464//cell part;GO:0005623//cell;GO:0005622//intracellular;GO:0032991//macromolecular complex;GO:0044424//intracellular part	GO:0005488//binding;GO:0003723//RNA binding;GO:0008135//translation factor activity, RNA binding;GO:0043167//ion binding;GO:0003676//nucleic acid binding;GO:0097159//organic cyclic compound binding;GO:0046872//metal ion binding;GO:1901363//heterocyclic compound binding;GO:0005515//protein binding;GO:0043169//cation binding;GO:0046914//transition metal ion binding	GO:1901566//organonitrogen compound biosynthetic process;GO:0006412//translation;GO:0043170//macromolecule metabolic process;GO:0034641//cellular nitrogen compound metabolic process;GO:0044238//primary metabolic process;GO:0034645//cellular macromolecule biosynthetic process;GO:0006807//nitrogen compound metabolic process;GO:0006518//peptide metabolic process;GO:0009987//cellular process;GO:00442…
Unigene0002907	0	5.33333	0	0	0	2.1083	0.4467	0.7762	0.001	1.1104	10.1169	0.0010031	0.00266959	yes	-	--	-	-	-	-
Unigene0002912	549.333	167.333	12.146	12.0428	11.6411	3.9785	3.382	4.0877	11.9433	3.81607	-1.64604	1.53543e-68	1.51368e-67	yes	aml	carbohydrate-binding module family 20 protein [Hydnomerulius pinastri MD-312]	-	-	GO:0016787//hydrolase activity;GO:0003824//catalytic activity;GO:0030246//carbohydrate binding;GO:0016798//hydrolase activity, acting on glycosyl bonds;GO:0005488//binding	GO:0008152//metabolic process
Unigene0002915	3291.33	859.333	30.6084	29.354	29.2569	7.7158	8.9283	7.9419	29.7398	8.19533	-1.85952	1.19823e-243	2.71659e-242	yes	VAS1	Valine--tRNA ligase, mitochondrial [Phlebia centrifuga]	ko00970//Aminoacyl-tRNA biosynthesis//Translation//Genetic Information Processing	-	GO:0004812//aminoacyl-tRNA ligase activity;GO:0005488//binding;GO:1901363//heterocyclic compound binding;GO:0097367//carbohydrate derivative binding;GO:0016874//ligase activity;GO:0032549//ribonucleoside binding;GO:0016787//hydrolase activity;GO:0016875//ligase activity, forming carbon-oxygen bonds;GO:0003824//catalytic activity;GO:0016876//ligase activity, forming aminoacyl-tRNA and related comp…	GO:0043436//oxoacid metabolic process;GO:0019752//carboxylic acid metabolic process;GO:0043043//peptide biosynthetic process;GO:0010467//gene expression;GO:0043039//tRNA aminoacylation;GO:0034645//cellular macromolecule biosynthetic process;GO:0051246//regulation of protein metabolic process;GO:0009059//macromolecule biosynthetic process;GO:0044237//cellular metabolic process;GO:0050789//regulati…
Unigene0002917	707	206.333	28.0581	28.206	25.646	6.8742	8.984	9.32	27.3034	8.39273	-1.70187	8.99067e-62	8.35683e-61	yes	elf1	mrna export factor elf1 [Lentinula edodes]	-	GO:0005623//cell;GO:0043226//organelle;GO:0044464//cell part;GO:0043227//membrane-bounded organelle;GO:0005622//intracellular;GO:0043229//intracellular organelle;GO:0044424//intracellular part;GO:0043231//intracellular membrane-bounded organelle	GO:0003824//catalytic activity;GO:0016818//hydrolase activity, acting on acid anhydrides, in phosphorus-containing anhydrides;GO:0016817//hydrolase activity, acting on acid anhydrides;GO:0016787//hydrolase activity;GO:0032550//purine ribonucleoside binding;GO:1901363//heterocyclic compound binding;GO:0017111//nucleoside-triphosphatase activity;GO:0016462//pyrophosphatase activity;GO:0097367//carb…	-
Unigene0002918	218.333	1039.33	3.9561	4.3141	4.7792	22.6387	21.3306	21.0694	4.3498	21.6796	2.31731	7.58305e-199	1.4859e-197	yes	LCC4	multicopper oxidase [Fibulorhizoctonia sp. CBS 109695]	-	-	-	-
Unigene0002919	0	5.33333	0	0	0	0.1898	0.8044	1.9218	0.001	0.972	9.92481	0.0010031	0.00266959	yes	-	--	-	-	-	-
Unigene0002920	4.66667	0.333333	0.8518	0.1704	1.6008	0.1904	0	0	0.874333	0.0634667	-3.78411	0.0101922	0.0230281	yes	-	--	-	-	-	-
Unigene0002926	161.667	9.33333	1.9824	1.971	1.8466	0.0255	0.1349	0.1876	1.93333	0.116	-4.05889	1.98507e-53	1.69302e-52	yes	lys2	acetyl-CoA synthetase-like protein [Stereum hirsutum FP-91666 SS1]	-	-	-	-
Unigene0002927	3328	6649.33	36.4011	39.8896	39.0054	83.0646	79.7065	79.4097	38.432	80.7269	1.07074	9.08101e-132	1.33047e-130	yes	CHI1	Splicing factor U2AF-associated protein 2 [Lentinula edodes]	-	-	-	-
Unigene0002928	942.333	418.667	24.3446	24.447	27.2475	10.7322	12.547	12.1313	25.3464	11.8035	-1.10256	2.89313e-46	2.29698e-45	yes	Aspg	L-asparaginase [Punctularia strigosozonata HHB-11173 SS5]	-	-	-	-
Unigene0002930	6.66667	0	1.8721	1.8721	0	0	0	0	1.24807	0.001	-10.2855	0.000389228	0.00108661	yes	-	--	-	-	-	-
Unigene0002935	78	31.6667	1.2611	2.1019	2.1309	1.0388	0.4717	0.7968	1.8313	0.7691	-1.25163	8.1957e-05	0.000243374	yes	LPX1	alpha/beta-hydrolase [Gloeophyllum trabeum ATCC 11539]	-	-	-	-
Unigene0002938	1226.33	16212.7	7.4822	7.9618	7.4392	104.534	106.357	107.627	7.62773	106.173	3.79901	0	0	yes	slc35c1	GDP-fucose transporter 1 [Trametes pubescens]	-	-	-	-
Unigene0002943	82.3333	422.667	0.854	0.8066	0.8025	4.6781	3.8887	4.6962	0.821033	4.421	2.42886	9.64982e-78	1.02062e-76	yes	-	chromosome segregation atpases-like protein, partial [Moniliophthora roreri MCA 2997]	-	-	-	-
Unigene0002945	8.66667	56.6667	2.0195	1.2428	0.9123	7.8146	11.5915	9.9099	1.39153	9.772	2.81198	1.0183e-14	4.78275e-14	yes	-	--	-	-	-	-
Unigene0002946	39.6667	153.667	0.5611	0.635	0.6591	2.6908	2.5186	2.3399	0.6184	2.51643	2.02477	1.28657e-28	8.08282e-28	yes	-	MYND finger protein [Rhizoctonia solani AG-3 Rhs1AP]	-	-	-	-
Unigene0002950	0.666667	22	0.1858	0.1859	0	4.3629	5.0628	4.2069	0.1239	4.5442	5.19678	4.94842e-12	2.14096e-11	yes	-	--	-	-	-	-
Unigene0002951	12485	1851	490.595	505.357	524.556	78.5751	78.1413	79.8502	506.836	78.8555	-2.68424	0	0	yes	MDH1	Malate dehydrogenase, mitochondrial [Hypsizygus marmoreus]	ko01200//Carbon metabolism//Global and Overview//Metabolism;ko00270//Cysteine and methionine metabolism//Amino acid metabolism//Metabolism;ko00620//Pyruvate metabolism//Carbohydrate metabolism//Metabolism;ko00630//Glyoxylate and dicarboxylate metabolism//Carbohydrate metabolism//Metabolism;ko00020//Citrate cycle (TCA cycle)//Carbohydrate metabolism//Metabolism	-	GO:0016491//oxidoreductase activity;GO:0016615//malate dehydrogenase activity;GO:0016614//oxidoreductase activity, acting on CH-OH group of donors;GO:0003824//catalytic activity	GO:0044710//single-organism metabolic process;GO:0005975//carbohydrate metabolic process;GO:0043648//dicarboxylic acid metabolic process;GO:0044238//primary metabolic process;GO:0044699//single-organism process;GO:0006082//organic acid metabolic process;GO:0071704//organic substance metabolic process;GO:0008152//metabolic process;GO:0009987//cellular process;GO:0044237//cellular metabolic process…
Unigene0002952	52.3333	3.66667	11.1636	9.5939	7.7852	0.585	0.8264	0.7179	9.51423	0.709767	-3.74467	1.43526e-18	7.43145e-18	yes	-	--	-	-	-	-
Unigene0002953	115.333	235	5.7261	7.9802	8.6572	19.544	15.8007	12.4728	7.4545	15.9392	1.09639	2.11081e-08	7.86154e-08	yes	-	serine-rich protein [Lentinula edodes]	-	-	-	-
Unigene0002957	55.3333	192.667	1.2198	1.0572	1.2894	4.6589	3.5877	4.6855	1.1888	4.3107	1.85842	1.67384e-25	9.97066e-25	yes	-	Serine/threonine-protein kinase ENV7 [Hypsizygus marmoreus]	-	-	-	-
Unigene0002960	294	583	3.9832	3.2427	3.1365	7.275	7.4022	7.0654	3.45413	7.24753	1.06917	1.67913e-30	1.08885e-29	yes	TRA1	atypical/PIKK/TRRAP protein kinase [Obba rivulosa]	-	-	-	-
Unigene0002962	81.6667	17.3333	9.0909	8.4259	11.3285	1.7351	2.1009	2.5095	9.6151	2.11517	-2.18453	2.18918e-15	1.04735e-14	yes	-	--	-	-	-	-
Unigene0002963	18	2.33333	2.6016	1.1749	0.8871	0	0	0.6044	1.55453	0.201467	-2.94787	0.00110192	0.00292049	yes	-	--	-	-	-	-
Unigene0002964	6.33333	134.333	0.2199	0.4398	0.2066	7.2278	6.4076	6.0189	0.288767	6.55143	4.50383	4.55872e-54	3.92646e-53	yes	-	--	-	-	-	-
Unigene0002966	0	6.66667	0	0	0	0	4.3706	0	0.001	1.45687	10.5087	0.000216956	0.000620512	yes	-	hypothetical protein PSTG_16994 [Puccinia striiformis f. sp. tritici PST-78]	-	-	-	-
Unigene0002968	4	0	0.7705	0.5137	0.3016	0	0	0	0.5286	0.001	-9.04603	0.00415639	0.0100569	yes	-	--	-	-	-	-
Unigene0002970	2.33333	19.3333	0.2422	0.323	0	1.6247	1.5301	1.9938	0.1884	1.7162	3.18735	1.31601e-07	4.71472e-07	yes	-	--	-	-	-	-
Unigene0002974	69.6667	27	16.5351	14.2806	9.9311	4.201	5.1186	7.3466	13.5823	5.5554	-1.28976	1.72756e-05	5.39651e-05	yes	-	NAD-binding protein [Fomitiporia mediterranea MF3/22]	-	-	-	-
Unigene0002976	5.33333	63.3333	0.5616	0.2247	0.1319	3.8298	4.0577	3.9295	0.306067	3.939	3.68591	1.49155e-23	8.5691e-23	yes	-	aromatic di-alanine and TPR containing protein [Rhizoctonia solani 123E]	-	-	-	-
Unigene0002978	0	6.33333	0	0	0	1.0541	0.3351	0.5821	0.001	0.6571	9.35997	0.000389228	0.00108661	yes	-	--	-	-	-	-
Unigene0002980	108.667	49.3333	5.3843	4.2486	4.7924	1.928	2.3416	2.5969	4.80843	2.28883	-1.07095	1.2226e-07	4.38766e-07	yes	-	--	-	-	-	-
Unigene0002981	37	13.3333	4.225	4.7702	7.2034	1.6759	2.7442	1.6828	5.39953	2.0343	-1.4083	0.000180166	0.000519082	yes	GLN1	glutamine synthetase [Coniophora puteana RWD-64-598 SS2]	ko01230//Biosynthesis of amino acids//Global and Overview//Metabolism;ko00250//Alanine, aspartate and glutamate metabolism//Amino acid metabolism//Metabolism;ko00630//Glyoxylate and dicarboxylate metabolism//Carbohydrate metabolism//Metabolism;ko00910//Nitrogen metabolism//Energy metabolism//Metabolism;ko00220//Arginine biosynthesis//Amino acid metabolism//Metabolism	-	GO:0036094//small molecule binding;GO:1901363//heterocyclic compound binding;GO:0016879//ligase activity, forming carbon-nitrogen bonds;GO:0032550//purine ribonucleoside binding;GO:0016874//ligase activity;GO:0097367//carbohydrate derivative binding;GO:0005488//binding;GO:0016211//ammonia ligase activity;GO:0032549//ribonucleoside binding;GO:0016880//acid-ammonia (or amide) ligase activity;GO:000…	GO:0009987//cellular process;GO:0043436//oxoacid metabolic process;GO:0009064//glutamine family amino acid metabolic process;GO:0044238//primary metabolic process;GO:0019752//carboxylic acid metabolic process;GO:0044237//cellular metabolic process;GO:0006541//glutamine metabolic process;GO:0044710//single-organism metabolic process;GO:0044281//small molecule metabolic process;GO:1901605//alpha-am…
Unigene0002982	26775.3	7075.33	207.113	214.764	212.447	58.9708	58.4802	58.8015	211.441	58.7508	-1.84758	0	0	yes	GLN1	glutamine synthetase [Coniophora puteana RWD-64-598 SS2]	ko01230//Biosynthesis of amino acids//Global and Overview//Metabolism;ko00250//Alanine, aspartate and glutamate metabolism//Amino acid metabolism//Metabolism;ko00630//Glyoxylate and dicarboxylate metabolism//Carbohydrate metabolism//Metabolism;ko00910//Nitrogen metabolism//Energy metabolism//Metabolism;ko00220//Arginine biosynthesis//Amino acid metabolism//Metabolism	-	-	-
Unigene0002984	71.3333	172.333	3.2514	1.7612	2.6255	6.6258	6.3381	6.4121	2.54603	6.45867	1.34299	4.13817e-12	1.79327e-11	yes	-	DNA-directed RNA polymerase subunit beta [Rhizoctonia solani]	-	-	-	-
Unigene0002987	117.667	225	2.4028	2.4422	2.4751	5.0198	5.3652	4.3974	2.44003	4.92747	1.01395	2.67204e-14	1.23906e-13	yes	-	DNA-directed RNA polymerase subunit beta [Rhizoctonia solani]	-	-	-	-
Unigene0002997	9	27.6667	0.1501	0.2502	0.3232	0.839	0.8593	0.6178	0.241167	0.772033	1.67863	6.98322e-05	0.000208631	yes	MUP1	amino acid transporter [Trametes versicolor FP-101664 SS1]	-	-	-	-
Unigene0002999	11.3333	108.667	0.4361	0.5233	0.6146	5.4111	5.7331	4.6664	0.524667	5.2702	3.32838	3.98606e-35	2.75766e-34	yes	GPA2	Guanine nucleotide-binding protein alpha-2 subunit [Leucoagaricus sp. SymC.cos]	-	-	GO:0005488//binding	-
Unigene0003003	73	32.3333	2.1588	2.3477	1.6481	1.2066	1.2145	0.5275	2.05153	0.982867	-1.06163	0.000584454	0.00160136	yes	GPA2	heterotrimeric G-protein alpha subunit, GPA2-like protein [Gloeophyllum trabeum ATCC 11539]	-	-	GO:0005488//binding	-
Unigene0003006	612	2361.33	6.5062	6.6965	6.0781	27.2465	25.2518	25.943	6.42693	26.1471	2.02445	1.36902e-299	3.63125e-298	yes	-	expressed protein [Schizophyllum commune H4-8]	-	-	-	-
Unigene0003007	368	1229	8.2679	9.0296	7.8964	30.3303	27.4191	30.804	8.39797	29.5178	1.81347	1.65111e-136	2.46316e-135	yes	-	expressed protein [Schizophyllum commune H4-8]	-	-	-	-
Unigene0003013	383	105.667	9.1228	10.4448	11.9935	2.9552	2.6706	3.4133	10.5204	3.01303	-1.8039	1.67067e-36	1.17325e-35	yes	-	Arsenical pump membrane protein [Hypsizygus marmoreus]	-	-	-	-
[truncated: 7,713 more rows]

## Sheet: Table S7
Table S7. The gene expression profiles in S1-VS-S3.
[truncated: 8,472 more rows]

[truncated: 7 more sheets: Table S8, Table S9, Table S10, Table S11, Table S12, Table S13, Table S14]
